# Supplementary material for: Comparative analysis of differentially abundant proteins quantified by LC–MS/MS between flash frozen and laser microdissected OCT-embedded breast tumor samples
Source: Clin Proteomics. 2020 Nov 7;17:40. doi: 10.1186/s12014-020-09300-y (PMC7648272; doi:10.1186/s12014-020-09300-y)
Supplement: Supplementary file 2 — Additional file 2: Table S1. Percentage of tumor and stroma in each OCT/LMD sample before and after laser microdissection. Table S2. Number of proteins quantified in each sample. Table S3. Differentially expressed proteins between FF/HOM and OCT/LMD-T. Table S4. Differentially expressed proteins between FF/HOM and OCT/LMD-TS. Table S5. Differentially expressed proteins common between FF/HOM vs OCT/LMD-T and FF/HOM vs. OCT/LMD-TS. Table S6. Differentially enriched GO Terms between FF/HOM and OCT/LMD-T. Table S7. Differentially enriched GO Terms between FF/HOM and OCT/LMD-TS. Table S8. Differentially enriched GO Terms common between FF/HOM vs OCT/LMD-T and FF/HOM vs. OCT/LMD-TS. Table S9. Non-significant differentially expressed proteins between OCT/LMD-T and OCT/LMD-TS. Table S10. Non-significant differentially enriched GO Terms between OCT/LMD-T and OCT/LMD-TS. Table S11. Trended differentially expressed proteins between OCT/LMD-T and OCT/LMD-TS using paired analysis. Table S12. Differentially enriched GO Terms between OCT/LMD-T and OCT/LMD-TS using paired analysis. Table S13. Select stroma-associated GO terms from Table S12 and the proteins from Table S11 that map to them. [file 12014_2020_9300_MOESM2_ESM.xlsx]

## Sheet: Table S1
Supplementary Table S1 Percentage of tumor and stroma in each OCT/LMD sample before and after laser microdissection
	Pre-LMD		Post-LMD
Sample	% Tumor	% Stroma	% Tumor	% Stroma
S1-OCT/LMD	65	35	75	25
S2-OCT/LMD	65	35	60	40
S3-OCT/LMD	50	50	55	45
S4-OCT/LMD	70	30	70	30
S5-OCT/LMD	60	40	65	35
% Tumor and % Stroma were assessed on H&E stained slides immediately prior to (Pre-LMD) and after (Post-LMD) serial sectioning for LMD

## Sheet: Table S2
Supplementary Table S2 Number of proteins quantified in each sample
Sample	TMT Experiment	Number of Proteins
S1-OCT/LMD-T	1	5579
S1-OCT/LMD-TS	1	5599
S1-FF/HOM	1	5603
S2-OCT/LMD-T	1	5594
S2-OCT/LMD-TS	1	5601
S2-FF/HOM	1	5602
S3-OCT/LMD-T	2	6626
S3-OCT/LMD-TS	2	6633
S3-FF/HOM	2	6622
S4-OCT/LMD-T	2	6626
S4-OCT/LMD-TS	2	6632
S4-FF/HOM	2	6629
S5-OCT/LMD-T	3	6211
S5-OCT/LMD-TS	3	6211
S5-FF/HOM	3	6206
S3-OCT/LMD-T*	3	6214
S4-OCT/LMD-TS*	3	6217
S2-FF/HOM*	3	6215
*Technical Replicates - The Pearson correlation of the normalized protein abundances between technical replicates ranged from 0.73-0.77.

## Sheet: Table S3
Supplementary Table S3 Differentially expressed proteins between FF/HOM and OCT/LMD-T
Protein Accession	Gene ID	Description	Gene Name	log2FC(FF_HOM/OCT_LMD-T)	P.Value	adj.P.Val
4507645	7167	triosephosphate isomerase 1(TPI1)	TPI1	6.50477	8.06416e-08	0.000399176
4507149	6647	superoxide dismutase 1, soluble(SOD1)	SOD1	6.80188	5.58405e-07	0.00138205
5453678	10577	NPC intracellular cholesterol transporter 2(NPC2)	NPC2	5.29124	1.15899e-06	0.00167855
50592994	7295	thioredoxin(TXN)	TXN	4.40772	1.3564e-06	0.00167855
18087821	91368	CDKN2A interacting protein N-terminal like(CDKN2AIPNL)	CDKN2AIPNL	-6.10983	4.40765e-06	0.00321983
1034655863	51593	serrate, RNA effector molecule(SRRT)	SRRT	4.46022	5.15365e-06	0.00321983
1034648766	2037	erythrocyte membrane protein band 4.1 like 2(EPB41L2)	EPB41L2	2.98973	5.16601e-06	0.00321983
312433975	8663	eukaryotic translation initiation factor 3 subunit C(EIF3C)	EIF3C	3.84415	6.52513e-06	0.00321983
48255891	5589	protein kinase C substrate 80K-H(PRKCSH)	PRKCSH	5.47202	8.01363e-06	0.00321983
5453880	8125	acidic nuclear phosphoprotein 32 family member A(ANP32A)	ANP32A	5.32666	8.8363e-06	0.00321983
530379299	4064	CD180 molecule(CD180)	CD180	2.87375	9.52904e-06	0.00321983
170763500	6418	SET nuclear proto-oncogene(SET)	SET	4.21664	1.02575e-05	0.00321983
4506699	6227	ribosomal protein S21(RPS21)	RPS21	3.26636	1.07179e-05	0.00321983
1034677020	102724993	nuclear pore complex-interacting protein family member A7-like(LOC102724993)	LOC102724993	7.05835	1.11644e-05	0.00321983
190014588	11168	PC4 and SFRS1 interacting protein 1(PSIP1)	PSIP1	5.31026	1.12013e-05	0.00321983
554506535	28970	chromosome 11 open reading frame 54(C11orf54)	C11orf54	3.4188	1.14e-05	0.00321983
767904447	4678	nuclear autoantigenic sperm protein(NASP)	NASP	3.79538	1.19448e-05	0.00321983
29826282	5496	protein phosphatase, Mg2+/Mn2+ dependent 1G(PPM1G)	PPM1G	4.09996	1.22756e-05	0.00321983
55956788	4691	nucleolin(NCL)	NCL	4.07819	1.32085e-05	0.00321983
1034661438	7336	ubiquitin conjugating enzyme E2 V2(UBE2V2)	UBE2V2	4.79539	1.36602e-05	0.00321983
18087855	140735	dynein light chain LC8-type 2(DYNLL2)	DYNLL2	3.83765	1.39438e-05	0.00321983
118402586	2739	glyoxalase I(GLO1)	GLO1	4.98601	1.43104e-05	0.00321983
1034571796	10992	splicing factor 3b subunit 2(SF3B2)	SF3B2	3.93936	1.66586e-05	0.00358523
109715854	23589	calcium regulated heat stable protein 1(CARHSP1)	CARHSP1	4.30011	1.91264e-05	0.00394481
10716563	821	calnexin(CANX)	CANX	5.78324	2.29322e-05	0.00454057
4505621	5037	phosphatidylethanolamine binding protein 1(PEBP1)	PEBP1	5.9934	2.49682e-05	0.00475357
7661822	83658	dynein light chain roadblock-type 1(DYNLRB1)	DYNLRB1	3.47628	3.14495e-05	0.00558888
1034615089	55660	pre-mRNA processing factor 40 homolog A(PRPF40A)	PRPF40A	2.79528	3.16139e-05	0.00558888
515869342	6767	suppression of tumorigenicity 13 (colon carcinoma) (Hsp70 interacting protein)(ST13)	ST13	5.27603	3.37946e-05	0.00576839
297374782	396	Rho GDP dissociation inhibitor alpha(ARHGDIA)	ARHGDIA	4.12503	3.91024e-05	0.00629405
5032133	10209	eukaryotic translation initiation factor 1(EIF1)	EIF1	3.87558	3.94173e-05	0.00629405
4505585	5049	platelet activating factor acetylhydrolase 1b catalytic subunit 2(PAFAH1B2)	PAFAH1B2	3.85233	4.24469e-05	0.006566
1034644032	1767	dynein axonemal heavy chain 5(DNAH5)	DNAH5	4.66959	4.97713e-05	0.00736429
578836294	102724023	ES1 protein homolog, mitochondrial(LOC102724023)	LOC102724023	3.37713	5.0583e-05	0.00736429
4759212	6902	tubulin folding cofactor A(TBCA)	TBCA	4.28674	5.2803e-05	0.00746785
767941799	11231	SEC63 homolog, protein translocation regulator(SEC63)	SEC63	3.0948	6.09633e-05	0.00816248
4502599	873	carbonyl reductase 1(CBR1)	CBR1	4.04915	6.10124e-05	0.00816248
219842214	4659	protein phosphatase 1 regulatory subunit 12A(PPP1R12A)	PPP1R12A	3.24297	6.53936e-05	0.00851837
24475861	29085	phosphohistidine phosphatase 1(PHPT1)	PHPT1	2.47891	6.7885e-05	0.00861618
154146191	3320	heat shock protein 90 alpha family class A member 1(HSP90AA1)	HSP90AA1	3.24841	8.56706e-05	0.0103479
9910460	56954	nitrilase family member 2(NIT2)	NIT2	2.57957	8.81408e-05	0.0103479
21956645	136319	myotrophin(MTPN)	MTPN	2.46402	8.95356e-05	0.0103479
10863927	5478	peptidylprolyl isomerase A(PPIA)	PPIA	2.74898	9.14307e-05	0.0103479
4757900	811	calreticulin(CALR)	CALR	5.07009	9.5318e-05	0.0103479
145386531	1652	D-dopachrome tautomerase(DDT)	DDT	5.38997	9.53294e-05	0.0103479
7657315	27258	LSM3 homolog, U6 small nuclear RNA and mRNA degradation associated(LSM3)	LSM3	2.22506	9.80045e-05	0.0103479
1034577698	1108	chromodomain helicase DNA binding protein 4(CHD4)	CHD4	2.80378	9.82527e-05	0.0103479
122891870	375056	MIA family member 3, ER export factor(MIA3)	MIA3	2.52198	0.000102545	0.0104425
47132622	4507	methylthioadenosine phosphorylase(MTAP)	MTAP	2.791	0.000103753	0.0104425
7657603	23593	heme binding protein 2(HEBP2)	HEBP2	2.99564	0.00010548	0.0104425
11225260	7150	topoisomerase (DNA) I(TOP1)	DNA	3.81574	0.000134508	0.0121518
1020738480	9584	RNA binding motif protein 39(RBM39)	RBM39	2.62229	0.000137553	0.0121518
4505813	8655	dynein light chain LC8-type 1(DYNLL1)	DYNLL1	3.82804	0.000137802	0.0121518
1002095852	6294	scaffold attachment factor B(SAFB)	SAFB	3.97849	0.000138797	0.0121518
118601081	221092	heterogeneous nuclear ribonucleoprotein U like 2(HNRNPUL2)	HNRNPUL2	2.9164	0.000140219	0.0121518
545478468	55749	cell division cycle and apoptosis regulator 1(CCAR1)	CCAR1	3.58788	0.00014078	0.0121518
187960037	10951	chromobox 1(CBX1)	CBX1	3.3767	0.000142005	0.0121518
5454088	10541	acidic nuclear phosphoprotein 32 family member B(ANP32B)	ANP32B	5.07884	0.000142384	0.0121518
150010552	23307	FK506 binding protein 15(FKBP15)	FKBP15	2.42623	0.000154415	0.0129552
754168962	9748	STE20 like kinase(SLK)	SLK	2.63346	0.000157442	0.0129889
15809016	103910	myosin light chain 12B(MYL12B)	MYL12B	-4.59396	0.000161506	0.0131058
4502027	213	albumin(ALB)	ALB	4.91576	0.000176881	0.014122
685504978	112812	ferredoxin 1 like(FDX1L)	FDX1L	2.46544	0.000182957	0.0143752
1034581064	6249	CAP-Gly domain containing linker protein 1(CLIP1)	CLIP1	2.55272	0.000194734	0.0148496
17149836	2280	FK506 binding protein 1A(FKBP1A)	FKBP1A	3.20631	0.000194995	0.0148496
23397516	168537	GTPase, IMAP family member 7(GIMAP7)	GIMAP7	3.72243	0.000201404	0.0151053
17149842	2286	FK506 binding protein 2(FKBP2)	FKBP2	3.66604	0.000221297	0.0160475
4507241	6749	structure specific recognition protein 1(SSRP1)	SSRP1	2.92981	0.000228062	0.0160475
1034616135	6711	spectrin beta, non-erythrocytic 1(SPTBN1)	SPTBN1	3.39109	0.000228307	0.0160475
41349456	5550	prolyl endopeptidase(PREP)	PREP	2.77753	0.000228856	0.0160475
1034601033	7343	upstream binding transcription factor, RNA polymerase I(UBTF)	UBTF	3.46787	0.000230176	0.0160475
56243533	23753	stromal cell derived factor 2 like 1(SDF2L1)	SDF2L1	3.22611	0.000243519	0.0167419
34147384	28971	adipogenesis associated Mth938 domain containing(AAMDC)	AAMDC	3.33713	0.000271799	0.0182882
1015116031	10204	nuclear transport factor 2(NUTF2)	NUTF2	2.83766	0.0002734	0.0182882
1034581336	6601	SWI/SNF related, matrix associated, actin dependent regulator of chromatin subfamily c member 2(SMARCC2)	SMARCC2	2.97161	0.000284756	0.0185608
4506017	5515	protein phosphatase 2 catalytic subunit alpha(PPP2CA)	PPP2CA	3.05586	0.000284974	0.0185608
49574537	2653	glycine cleavage system protein H(GCSH)	GCSH	4.87456	0.000297669	0.0190407
530365435	81611	acidic nuclear phosphoprotein 32 family member E(ANP32E)	ANP32E	4.10988	0.000300036	0.0190407
4503249	7913	DEK proto-oncogene(DEK)	DEK	3.35411	0.000307031	0.0190734
315259111	100528064	NEDD8-MDP1 readthrough(NEDD8-MDP1)	NEDD8-MDP1	2.95725	0.000308257	0.0190734
281485550	2200	fibrillin 1(FBN1)	FBN1	2.59995	0.000323891	0.0194547
1034559264	54344	dolichyl-phosphate mannosyltransferase subunit 3(DPM3)	DPM3	2.58202	0.000331854	0.0194547
302191611	1465	cysteine and glycine rich protein 1(CSRP1)	CSRP1	2.38562	0.000332741	0.0194547
1034584808	64062	RNA binding motif protein 26(RBM26)	RBM26	2.3884	0.000333124	0.0194547
194097365	117246	FtsJ homolog 3(FTSJ3)	FTSJ3	2.96003	0.000336764	0.0194547
16306550	8991	selenium binding protein 1(SELENBP1)	SELENBP1	3.30807	0.000338001	0.0194547
4505823	8544	pirin(PIR)	PIR	2.4685	0.000364039	0.0202009
431822408	3326	heat shock protein 90 alpha family class B member 1(HSP90AB1)	HSP90AB1	3.52863	0.000364329	0.0202009
5901896	514	ATP synthase, H+ transporting, mitochondrial F1 complex, epsilon subunit(ATP5E)	ATP5E	4.51367	0.000365992	0.0202009
251831112	4508	ATP synthase F0 subunit 6(ATP6)	ATP6	-2.59109	0.000367288	0.0202009
578837026	23481	pescadillo ribosomal biogenesis factor 1(PES1)	PES1	1.84315	0.000382001	0.0204975
4503349	1777	deoxyribonuclease 2, lysosomal(DNASE2)	DNASE2	1.9922	0.00038684	0.0204975
57222565	5516	protein phosphatase 2 catalytic subunit beta(PPP2CB)	PPP2CB	2.10261	0.000387761	0.0204975
7657508	9978	ring-box 1(RBX1)	RBX1	2.49942	0.000398466	0.0204975
4503571	2023	enolase 1(ENO1)	ENO1	2.01641	0.000400045	0.0204975
4502049	231	aldo-keto reductase family 1 member B(AKR1B1)	AKR1B1	2.25769	0.000400253	0.0204975
194473681	4357	mercaptopyruvate sulfurtransferase(MPST)	MPST	2.2942	0.000403813	0.0204975
40288274	4521	nudix hydrolase 1(NUDT1)	NUDT1	2.39448	0.000405808	0.0204975
1034632190	23350	U2 snRNP associated SURP domain containing(U2SURP)	U2SURP	2.06568	0.000411786	0.0205134
1009287433	397	Rho GDP dissociation inhibitor beta(ARHGDIB)	ARHGDIB	4.08472	0.000414413	0.0205134
46309463	154807	vitamin K epoxide reductase complex subunit 1 like 1(VKORC1L1)	VKORC1L1	2.17169	0.000430388	0.0209995
4505701	8566	pyridoxal (pyridoxine, vitamin B6) kinase(PDXK)	PDXK	2.52179	0.000434049	0.0209995
1034580050	51699	VPS29, retromer complex component(VPS29)	VPS29	3.31562	0.00044052	0.0209995
767999507	9352	thioredoxin like 1(TXNL1)	TXNL1	2.27599	0.000445343	0.0209995
808154268	4673	nucleosome assembly protein 1 like 1(NAP1L1)	NAP1L1	3.17596	0.000445444	0.0209995
28631173	4338	molybdenum cofactor synthesis 2(MOCS2)	MOCS2	2.14426	0.000453439	0.0211748
4557797	4830	NME/NM23 nucleoside diphosphate kinase 1(NME1)	NME1	2.29866	0.000458219	0.021198
4757952	998	cell division cycle 42(CDC42)	CDC42	2.23566	0.000467872	0.0214441
1034601104	7756	zinc finger protein 207(ZNF207)	ZNF207	2.44926	0.000480394	0.0218161
9845511	5879	ras-related C3 botulinum toxin substrate 1 (rho family, small GTP binding protein Rac1)(RAC1)	RAC1	1.71851	0.00049489	0.02227
219521893	57658	calcium binding and coiled-coil domain 1(CALCOCO1)	CALCOCO1	3.49752	0.000508618	0.0223678
153266841	350	apolipoprotein H(APOH)	APOH	3.77468	0.000510505	0.0223678
1021312411	5950	retinol binding protein 4(RBP4)	RBP4	4.13176	0.000514681	0.0223678
285002251	175	aspartylglucosaminidase(AGA)	AGA	2.73493	0.000517757	0.0223678
1034671111	6709	spectrin alpha, non-erythrocytic 1(SPTAN1)	SPTAN1	2.73751	0.000519655	0.0223678
392583868	81892	SRA stem-loop interacting RNA binding protein(SLIRP)	SLIRP	1.95012	0.000549883	0.0234648
17986258	4637	myosin light chain 6(MYL6)	MYL6	3.96105	0.000574435	0.024303
1034643509	115548	FCH domain only 2(FCHO2)	FCHO2	1.71366	0.000622598	0.0261174
530403362	23224	spectrin repeat containing nuclear envelope protein 2(SYNE2)	SYNE2	2.19363	0.000647907	0.0269261
6005890	6923	transcription elongation factor B subunit 2(TCEB2)	TCEB2	2.09763	0.000652753	0.0269261
4557581	2171	fatty acid binding protein 5(FABP5)	FABP5	3.64907	0.000660304	0.0270124
1034608073	4924	nucleobindin 1(NUCB1)	NUCB1	2.52268	0.000685289	0.0278048
166064050	2350	folate receptor beta(FOLR2)	FOLR2	3.0216	0.000701525	0.0279227
6005717	521	ATP synthase, H+ transporting, mitochondrial Fo complex subunit E(ATP5I)	ATP5I	3.24133	0.000711671	0.0279227
5803137	5935	RNA binding motif (RNP1, RRM) protein 3(RBM3)	RBM3	2.69265	0.00071358	0.0279227
21361337	1983	eukaryotic translation initiation factor 5(EIF5)	EIF5	2.27456	0.00071387	0.0279227
359465608	3490	insulin like growth factor binding protein 7(IGFBP7)	IGFBP7	1.91965	0.0007164	0.0279227
148539872	39	acetyl-CoA acetyltransferase 2(ACAT2)	ACAT2	2.02439	0.00073381	0.0283778
1034635238	7018	transferrin(TF)	TF	5.92859	0.000758464	0.0286449
1034673809	2273	four and a half LIM domains 1(FHL1)	FHL1	2.54662	0.000768735	0.0286449
4502337	563	alpha-2-glycoprotein 1, zinc-binding(AZGP1)	AZGP1	4.46022	0.00077312	0.0286449
5453555	5901	RAN, member RAS oncogene family(RAN)	RAN	2.38069	0.000773389	0.0286449
4507725	7276	transthyretin(TTR)	TTR	3.07904	0.000785656	0.0286449
324021743	2638	GC, vitamin D binding protein(GC)	GC	4.66716	0.000788708	0.0286449
8923243	54873	palmdelphin(PALMD)	PALMD	4.61019	0.000788915	0.0286449
4557587	2184	fumarylacetoacetate hydrolase(FAH)	FAH	3.64454	0.000789162	0.0286449
4505357	4697	NDUFA4, mitochondrial complex associated(NDUFA4)	NDUFA4	2.51618	0.0007928	0.0286449
21626466	9782	matrin 3(MATR3)	MATR3	2.05579	0.000801719	0.0287573
19718731	23476	bromodomain containing 4(BRD4)	BRD4	3.05362	0.000813714	0.0287776
4506693	6218	ribosomal protein S17(RPS17)	RPS17	2.97611	0.000816392	0.0287776
21389511	153527	zinc finger matrin-type 2(ZMAT2)	ZMAT2	2.10161	0.000819726	0.0287776
4503107	1471	cystatin C(CST3)	CST3	2.87234	0.000861218	0.0300213
5901922	11140	cell division cycle 37(CDC37)	CDC37	2.58207	0.000886862	0.0306991
4758302	2079	enhancer of rudimentary homolog (Drosophila)(ERH)	ERH	2.58245	0.000926269	0.0318405
4505257	4478	moesin(MSN)	MSN	2.6449	0.000952601	0.0325198
7705300	51569	ubiquitin fold modifier 1(UFM1)	UFM1	3.22921	0.000971792	0.0329477
4506687	6209	ribosomal protein S15(RPS15)	RPS15	3.6705	0.000995695	0.0335285
24308071	25927	cannabinoid receptor interacting protein 1(CNRIP1)	CNRIP1	2.87635	0.0010127	0.0338706
1034624703	23394	activity dependent neuroprotector homeobox(ADNP)	ADNP	2.39449	0.00102127	0.033928
520975339	4715	NADH:ubiquinone oxidoreductase subunit B9(NDUFB9)	NDUFB9	1.91926	0.00103715	0.0342261
4506697	6224	ribosomal protein S20(RPS20)	RPS20	2.37355	0.00104528	0.0342657
1034591860	79811	SAFB like transcription modulator(SLTM)	SLTM	2.53398	0.00106412	0.0345769
4501987	173	afamin(AFM)	AFM	3.40069	0.00106874	0.0345769
126362971	6793	serine/threonine kinase 10(STK10)	STK10	1.97179	0.00107793	0.0346072
224809295	7508	XPC complex subunit, DNA damage recognition and repair factor(XPC)	XPC	2.87034	0.00108467	0.0346072
5231228	8635	ribonuclease T2(RNASET2)	RNASET2	2.42602	0.00109561	0.0346072
125988409	3550	IK cytokine, down-regulator of HLA II(IK)	IK	2.08576	0.00109883	0.0346072
10947135	23	ATP binding cassette subfamily F member 1(ABCF1)	ABCF1	2.25062	0.00110463	0.0346072
663071068	8076	microfibrillar associated protein 5(MFAP5)	MFAP5	2.55182	0.00111597	0.0347426
321117279	7327	ubiquitin conjugating enzyme E2 G2(UBE2G2)	UBE2G2	2.21264	0.00115654	0.035648
33946297	284695	zinc finger protein 326(ZNF326)	ZNF326	1.86452	0.00116578	0.035648
1034636493	9223	membrane associated guanylate kinase, WW and PDZ domain containing 1(MAGI1)	MAGI1	-1.74973	0.00116688	0.035648
1034614711	53938	peptidylprolyl isomerase like 3(PPIL3)	PPIL3	3.20052	0.00117386	0.035648
1003701550	23474	ETHE1, persulfide dioxygenase(ETHE1)	ETHE1	2.62877	0.00121249	0.0364273
767968998	9092	squamous cell carcinoma antigen recognized by T-cells 1(SART1)	SART1	2.09618	0.00121904	0.0364273
1034652357	9590	A-kinase anchoring protein 12(AKAP12)	AKAP12	2.69711	0.0012216	0.0364273
5032057	6282	S100 calcium binding protein A11(S100A11)	S100A11	3.34243	0.00125734	0.036795
117938251	9774	BCL2 associated transcription factor 1(BCLAF1)	BCLAF1	2.67095	0.00125788	0.036795
33413400	2098	esterase D(ESD)	ESD	1.98643	0.00126073	0.036795
1034641317	81608	factor interacting with PAPOLA and CPSF1(FIP1L1)	FIP1L1	2.31958	0.0012695	0.036795
1034665023	2934	gelsolin(GSN)	GSN	3.20515	0.0012711	0.036795
530396894	51773	remodeling and spacing factor 1(RSF1)	RSF1	2.6693	0.0012956	0.0372862
21071030	1	alpha-1-B glycoprotein(A1BG)	A1BG	2.75345	0.00134434	0.0384651
388240801	84823	lamin B2(LMNB2)	LMNB2	1.8773	0.0013658	0.0384793
4758940	9556	chromosome 14 open reading frame 2(C14orf2)	C14orf2	2.10914	0.00136862	0.0384793
5031789	3612	inositol monophosphatase 1(IMPA1)	IMPA1	2.04695	0.00137183	0.0384793
1021589270	116841	synaptosome associated protein 47(SNAP47)	SNAP47	5.44974	0.00138266	0.0384793
5902076	6426	serine and arginine rich splicing factor 1(SRSF1)	SRSF1	2.27419	0.0013837	0.0384793
7706501	51729	WW domain binding protein 11(WBP11)	WBP11	3.18896	0.00143021	0.0394084
21361621	5236	phosphoglucomutase 1(PGM1)	PGM1	1.80333	0.00143303	0.0394084
344179110	9332	CD163 molecule(CD163)	CD163	1.57109	0.00144401	0.039491
11995472	64121	Ras related GTP binding C(RRAGC)	RRAGC	-1.89624	0.00145963	0.0396987
192447430	759	carbonic anhydrase 1(CA1)	CA1	3.46406	0.00147301	0.0398438
4885413	3094	histidine triad nucleotide binding protein 1(HINT1)	HINT1	2.98731	0.00148626	0.0399836
419636284	8546	adaptor related protein complex 3 beta 1 subunit(AP3B1)	AP3B1	1.83457	0.00152651	0.0408044
1034674752	56850	GRIP1 associated protein 1(GRIPAP1)	GRIPAP1	1.86335	0.00153326	0.0408044
6912486	25804	LSM4 homolog, U6 small nuclear RNA and mRNA degradation associated(LSM4)	LSM4	2.39386	0.00158856	0.0420502
4759158	6633	small nuclear ribonucleoprotein D2 polypeptide(SNRPD2)	SNRPD2	2.55305	0.00161952	0.0426417
4507239	6746	signal sequence receptor subunit 2(SSR2)	SSR2	-2.03646	0.00165102	0.0427823
47132587	112464	protein kinase C delta binding protein(PRKCDBP)	PRKCDBP	3.00875	0.00165382	0.0427823
19913408	7155	topoisomerase (DNA) II beta(TOP2B)	TOP2B	2.23936	0.00165399	0.0427823
4758574	5433	RNA polymerase II subunit D(POLR2D)	POLR2D	6.78926	0.00165944	0.0427823
4557323	345	apolipoprotein C3(APOC3)	APOC3	4.84064	0.00167348	0.0428583
4505753	5223	phosphoglycerate mutase 1(PGAM1)	PGAM1	2.13659	0.00168267	0.0428583
8923541	54987	chromosome 1 open reading frame 123(C1orf123)	C1orf123	2.40691	0.00168836	0.0428583
296841095	11252	protein kinase C and casein kinase substrate in neurons 2(PACSIN2)	PACSIN2	1.83349	0.00172351	0.0435274
6912594	23760	phosphatidylinositol transfer protein beta(PITPNB)	PITPNB	1.62691	0.00174108	0.0437407
1034656168	55131	RNA binding motif protein 28(RBM28)	RBM28	2.4775	0.00174963	0.0437407
7705477	51504	tRNA methyltransferase 11-2 homolog (S. cerevisiae)(TRMT112)	TRMT112	2.42578	0.00177123	0.0440583
767981308	6430	serine and arginine rich splicing factor 5(SRSF5)	SRSF5	2.7267	0.00178322	0.0441347
42734430	284119	polymerase I and transcript release factor(PTRF)	PTRF	4.01196	0.00183556	0.045204
546231794	79174	cysteine rich with EGF like domains 2(CRELD2)	CRELD2	2.30838	0.00184937	0.0453188
188035908	23468	chromobox 5(CBX5)	CBX5	2.21864	0.00186809	0.0455519
189083844	1075	cathepsin C(CTSC)	CTSC	2.93114	0.00188748	0.045799
4557485	1356	ceruloplasmin(CP)	CP	4.71804	0.00191208	0.0460687
4505705	8682	phosphoprotein enriched in astrocytes 15(PEA15)	PEA15	1.93349	0.0019172	0.0460687
557786179	10631	periostin(POSTN)	POSTN	-2.03904	0.00194143	0.0464256
20149572	10133	optineurin(OPTN)	OPTN	2.67343	0.00199021	0.0473633
156564357	4835	NAD(P)H quinone dehydrogenase 2(NQO2)	NQO2	2.72284	0.00200638	0.0474065
169646776	2745	glutaredoxin(GLRX)	GLRX	1.85712	0.00201118	0.0474065
1002819353	6830	SPT6 homolog, histone chaperone(SUPT6H)	SUPT6H	4.22149	0.00204181	0.0479004
4505369	4724	NADH:ubiquinone oxidoreductase subunit S4(NDUFS4)	NDUFS4	2.02418	0.00205363	0.0479504
115430223	3958	galectin 3(LGALS3)	LGALS3	1.74551	0.00209032	0.048578
148612885	402	ADP ribosylation factor like GTPase 2(ARL2)	ARL2	1.86067	0.00211199	0.0488521
225543097	5050	platelet activating factor acetylhydrolase 1b catalytic subunit 3(PAFAH1B3)	PAFAH1B3	2.15034	0.00216726	0.0498256
71773110	337	apolipoprotein A4(APOA4)	APOA4	2.64694	0.00217421	0.0498256

## Sheet: Table S4
Supplementary Table S4 Differentially expressed proteins between FF/HOM and OCT/LMD-TS
Protein Accession	Gene ID	Description	Gene Name	log2FC(FF_HOM/OCT_LMD-TS)	P.Value	adj.P.Val
4507645	7167	triosephosphate isomerase 1(TPI1)	TPI1	6.70053	4.17243e-07	0.00139472
5453678	10577	NPC intracellular cholesterol transporter 2(NPC2)	NPC2	5.13359	9.5457e-07	0.00139472
50592994	7295	thioredoxin(TXN)	TXN	4.52479	9.62961e-07	0.00139472
4507149	6647	superoxide dismutase 1, soluble(SOD1)	SOD1	6.58313	1.12705e-06	0.00139472
48255891	5589	protein kinase C substrate 80K-H(PRKCSH)	PRKCSH	5.17047	3.24413e-06	0.00247039
7661822	83658	dynein light chain roadblock-type 1(DYNLRB1)	DYNLRB1	3.49892	3.55642e-06	0.00247039
18087855	140735	dynein light chain LC8-type 2(DYNLL2)	DYNLL2	4.26092	3.6699e-06	0.00247039
312433975	8663	eukaryotic translation initiation factor 3 subunit C(EIF3C)	EIF3C	4.15863	3.99255e-06	0.00247039
4506699	6227	ribosomal protein S21(RPS21)	RPS21	3.47595	6.30015e-06	0.00320165
5032133	10209	eukaryotic translation initiation factor 1(EIF1)	EIF1	3.62776	6.46799e-06	0.00320165
55956788	4691	nucleolin(NCL)	NCL	4.20084	8.18015e-06	0.00368107
1034677020	102724993	nuclear pore complex-interacting protein family member A7-like(LOC102724993)	LOC102724993	7.22295	9.46376e-06	0.0039038
29826282	5496	protein phosphatase, Mg2+/Mn2+ dependent 1G(PPM1G)	PPM1G	3.68518	1.09258e-05	0.00416021
1034661438	7336	ubiquitin conjugating enzyme E2 V2(UBE2V2)	UBE2V2	5.49266	1.33168e-05	0.00470843
118402586	2739	glyoxalase I(GLO1)	GLO1	4.91208	1.44046e-05	0.00475353
18087821	91368	CDKN2A interacting protein N-terminal like(CDKN2AIPNL)	CDKN2AIPNL	-6.70576	1.69873e-05	0.0050355
4505621	5037	phosphatidylethanolamine binding protein 1(PEBP1)	PEBP1	6.91354	1.72936e-05	0.0050355
190014588	11168	PC4 and SFRS1 interacting protein 1(PSIP1)	PSIP1	4.76639	1.99291e-05	0.0054805
4505813	8655	dynein light chain LC8-type 1(DYNLL1)	DYNLL1	3.96371	2.37762e-05	0.00556213
40288274	4521	nudix hydrolase 1(NUDT1)	NUDT1	2.84257	2.41185e-05	0.00556213
767941799	11231	SEC63 homolog, protein translocation regulator(SEC63)	SEC63	3.12608	2.47602e-05	0.00556213
4505585	5049	platelet activating factor acetylhydrolase 1b catalytic subunit 2(PAFAH1B2)	PAFAH1B2	3.54766	2.58285e-05	0.00556213
1034648766	2037	erythrocyte membrane protein band 4.1 like 2(EPB41L2)	EPB41L2	2.77588	2.62402e-05	0.00556213
297374782	396	Rho GDP dissociation inhibitor alpha(ARHGDIA)	ARHGDIA	3.78518	2.72591e-05	0.00556213
9845511	5879	ras-related C3 botulinum toxin substrate 1 (rho family, small GTP binding protein Rac1)(RAC1)	RAC1	2.42054	2.80916e-05	0.00556213
1034655863	51593	serrate, RNA effector molecule(SRRT)	SRRT	4.38692	3.14781e-05	0.00589823
1034571796	10992	splicing factor 3b subunit 2(SF3B2)	SF3B2	3.91122	3.33872e-05	0.00589823
767904447	4678	nuclear autoantigenic sperm protein(NASP)	NASP	3.51012	3.36226e-05	0.00589823
10716563	821	calnexin(CANX)	CANX	6.04495	3.46777e-05	0.00589823
4759212	6902	tubulin folding cofactor A(TBCA)	TBCA	4.28563	3.57468e-05	0.00589823
554506535	28970	chromosome 11 open reading frame 54(C11orf54)	C11orf54	3.20127	3.85806e-05	0.00616046
109715854	23589	calcium regulated heat stable protein 1(CARHSP1)	CARHSP1	4.12484	4.12406e-05	0.0063794
4826972	9939	RNA binding motif protein 8A(RBM8A)	RBM8A	2.28396	5.12189e-05	0.00753531
545478468	55749	cell division cycle and apoptosis regulator 1(CCAR1)	CCAR1	3.90431	5.17577e-05	0.00753531
154146191	3320	heat shock protein 90 alpha family class A member 1(HSP90AA1)	HSP90AA1	3.20347	5.52676e-05	0.00781641
1034601104	7756	zinc finger protein 207(ZNF207)	ZNF207	3.12247	5.84127e-05	0.00798988
21956645	136319	myotrophin(MTPN)	MTPN	2.48976	6.09541e-05	0.00798988
4502599	873	carbonyl reductase 1(CBR1)	CBR1	4.29286	6.24119e-05	0.00798988
1034641317	81608	factor interacting with PAPOLA and CPSF1(FIP1L1)	FIP1L1	2.62017	6.51657e-05	0.00798988
4505701	8566	pyridoxal (pyridoxine, vitamin B6) kinase(PDXK)	PDXK	2.38292	6.56072e-05	0.00798988
187960037	10951	chromobox 1(CBX1)	CBX1	3.62897	6.61788e-05	0.00798988
1034577698	1108	chromodomain helicase DNA binding protein 4(CHD4)	CHD4	2.40631	7.25182e-05	0.00854679
170763500	6418	SET nuclear proto-oncogene(SET)	SET	3.82897	7.67351e-05	0.00883346
515869342	6767	suppression of tumorigenicity 13 (colon carcinoma) (Hsp70 interacting protein)(ST13)	ST13	5.1745	7.98867e-05	0.00898726
5453880	8125	acidic nuclear phosphoprotein 32 family member A(ANP32A)	ANP32A	5.0641	8.54821e-05	0.00921497
56243533	23753	stromal cell derived factor 2 like 1(SDF2L1)	SDF2L1	3.7908	8.5687e-05	0.00921497
118601081	221092	heterogeneous nuclear ribonucleoprotein U like 2(HNRNPUL2)	HNRNPUL2	2.79108	8.90019e-05	0.00921497
41349456	5550	prolyl endopeptidase(PREP)	PREP	2.80542	8.93573e-05	0.00921497
17149842	2286	FK506 binding protein 2(FKBP2)	FKBP2	3.98933	9.13231e-05	0.0092255
17149836	2280	FK506 binding protein 1A(FKBP1A)	FKBP1A	3.29859	9.44077e-05	0.00934636
1020738480	9584	RNA binding motif protein 39(RBM39)	RBM39	2.69356	9.72339e-05	0.00943741
685504978	112812	ferredoxin 1 like(FDX1L)	FDX1L	2.83127	0.000100622	0.00957846
1034584808	64062	RNA binding motif protein 26(RBM26)	RBM26	2.8825	0.000103742	0.00968911
6912486	25804	LSM4 homolog, U6 small nuclear RNA and mRNA degradation associated(LSM4)	LSM4	2.80221	0.000114157	0.0104097
8922297	55692	LUC7 like(LUC7L)	LUC7L	3.57407	0.000115663	0.0104097
4757900	811	calreticulin(CALR)	CALR	5.05058	0.000120227	0.0105576
145386531	1652	D-dopachrome tautomerase(DDT)	DDT	5.04705	0.000121572	0.0105576
9910460	56954	nitrilase family member 2(NIT2)	NIT2	2.55029	0.000142311	0.0121455
4506687	6209	ribosomal protein S15(RPS15)	RPS15	4.7064	0.000151155	0.0126817
24475861	29085	phosphohistidine phosphatase 1(PHPT1)	PHPT1	2.31201	0.000155306	0.0127269
17986258	4637	myosin light chain 6(MYL6)	MYL6	2.93643	0.000156837	0.0127269
15809016	103910	myosin light chain 12B(MYL12B)	MYL12B	-4.89111	0.000187128	0.0147415
767979597	11198	SPT16 homolog, facilitates chromatin remodeling subunit(SUPT16H)	SUPT16H	3.77883	0.000187619	0.0147415
4503349	1777	deoxyribonuclease 2, lysosomal(DNASE2)	DNASE2	2.21748	0.000190899	0.0147648
1002819353	6830	SPT6 homolog, histone chaperone(SUPT6H)	SUPT6H	4.17881	0.000198579	0.0151226
4885413	3094	histidine triad nucleotide binding protein 1(HINT1)	HINT1	3.21123	0.000207988	0.0154009
16306550	8991	selenium binding protein 1(SELENBP1)	SELENBP1	3.36076	0.000208457	0.0154009
1034632190	23350	U2 snRNP associated SURP domain containing(U2SURP)	U2SURP	1.81555	0.000222299	0.0159538
4506697	6224	ribosomal protein S20(RPS20)	RPS20	2.57495	0.000222386	0.0159538
219842214	4659	protein phosphatase 1 regulatory subunit 12A(PPP1R12A)	PPP1R12A	2.98405	0.000229535	0.0160529
1034656168	55131	RNA binding motif protein 28(RBM28)	RBM28	3.01658	0.000230253	0.0160529
431822408	3326	heat shock protein 90 alpha family class B member 1(HSP90AB1)	HSP90AB1	3.662	0.000234063	0.0160918
7705300	51569	ubiquitin fold modifier 1(UFM1)	UFM1	3.50936	0.00025665	0.017403
1034616135	6711	spectrin beta, non-erythrocytic 1(SPTBN1)	SPTBN1	2.95278	0.000289061	0.0193358
767995619	6521	solute carrier family 4 member 1 (Diego blood group)(SLC4A1)	SLC4A1	2.37229	0.000297328	0.0194492
530365435	81611	acidic nuclear phosphoprotein 32 family member E(ANP32E)	ANP32E	3.7173	0.000302127	0.0194492
5454088	10541	acidic nuclear phosphoprotein 32 family member B(ANP32B)	ANP32B	5.38825	0.000303362	0.0194492
530396894	51773	remodeling and spacing factor 1(RSF1)	RSF1	2.98787	0.000306473	0.0194492
13129018	79017	gamma-glutamylcyclotransferase(GGCT)	GGCT	2.96994	0.000313101	0.0195178
57222565	5516	protein phosphatase 2 catalytic subunit beta(PPP2CB)	PPP2CB	2.44414	0.000315439	0.0195178
5902076	6426	serine and arginine rich splicing factor 1(SRSF1)	SRSF1	2.59672	0.000338942	0.0207131
767999507	9352	thioredoxin like 1(TXNL1)	TXNL1	2.15555	0.000358794	0.0216549
47132622	4507	methylthioadenosine phosphorylase(MTAP)	MTAP	2.33497	0.000363103	0.0216549
808154268	4673	nucleosome assembly protein 1 like 1(NAP1L1)	NAP1L1	3.22598	0.00037438	0.0218705
21626466	9782	matrin 3(MATR3)	MATR3	1.93511	0.000375554	0.0218705
4507241	6749	structure specific recognition protein 1(SSRP1)	SSRP1	2.50707	0.000394545	0.0224332
7657508	9978	ring-box 1(RBX1)	RBX1	2.18425	0.000396783	0.0224332
21361337	1983	eukaryotic translation initiation factor 5(EIF5)	EIF5	2.0003	0.000401559	0.0224332
10863927	5478	peptidylprolyl isomerase A(PPIA)	PPIA	2.78514	0.00040629	0.0224332
4758940	9556	chromosome 14 open reading frame 2(C14orf2)	C14orf2	2.87192	0.000407877	0.0224332
1034601033	7343	upstream binding transcription factor, RNA polymerase I(UBTF)	UBTF	2.9882	0.000426183	0.0229329
666637959	6625	small nuclear ribonucleoprotein U1 subunit 70(SNRNP70)	SNRNP70	3.20633	0.000426228	0.0229329
578836294	102724023	ES1 protein homolog, mitochondrial(LOC102724023)	LOC102724023	3.28393	0.000436878	0.0232532
7657603	23593	heme binding protein 2(HEBP2)	HEBP2	2.60075	0.000457364	0.0240846
251831111	4509	ATP synthase F0 subunit 8(ATP8)	ATP8	3.02639	0.000469627	0.0243297
49574537	2653	glycine cleavage system protein H(GCSH)	GCSH	4.60878	0.000471848	0.0243297
1009287433	397	Rho GDP dissociation inhibitor beta(ARHGDIB)	ARHGDIB	3.97136	0.000482852	0.0244859
4757804	475	antioxidant 1 copper chaperone(ATOX1)	ATOX1	3.35853	0.000484771	0.0244859
4506055	5566	protein kinase cAMP-activated catalytic subunit alpha(PRKACA)	PRKACA	-1.97226	0.000496368	0.0246851
251831112	4508	ATP synthase F0 subunit 6(ATP6)	ATP6	-2.44167	0.00049869	0.0246851
194473681	4357	mercaptopyruvate sulfurtransferase(MPST)	MPST	2.11594	0.000504314	0.0247164
4506693	6218	ribosomal protein S17(RPS17)	RPS17	3.29787	0.000511849	0.0248119
1034591860	79811	SAFB like transcription modulator(SLTM)	SLTM	2.52288	0.000516288	0.0248119
1034581336	6601	SWI/SNF related, matrix associated, actin dependent regulator of chromatin subfamily c member 2(SMARCC2)	SMARCC2	2.77163	0.000525043	0.0249724
6005890	6923	transcription elongation factor B subunit 2(TCEB2)	TCEB2	2.46706	0.000529717	0.0249724
122891870	375056	MIA family member 3, ER export factor(MIA3)	MIA3	2.38769	0.000554052	0.0258732
754168962	9748	STE20 like kinase(SLK)	SLK	2.27889	0.000563558	0.0260711
10947135	23	ATP binding cassette subfamily F member 1(ABCF1)	ABCF1	2.20274	0.000586994	0.0268425
1034615089	55660	pre-mRNA processing factor 40 homolog A(PRPF40A)	PRPF40A	2.44435	0.000593131	0.0268425
194097365	117246	FtsJ homolog 3(FTSJ3)	FTSJ3	3.2662	0.000604267	0.0268425
530402044	10631	periostin(POSTN)	POSTN	-2.58389	0.000608463	0.0268425
119709834	54897	castor zinc finger 1(CASZ1)	CASZ1	3.09539	0.000609121	0.0268425
557786179	10631	periostin(POSTN)	POSTN	-2.81906	0.000612768	0.0268425
578833177	26993	A-kinase anchoring protein 8 like(AKAP8L)	AKAP8L	1.87346	0.000627857	0.0272622
392583868	81892	SRA stem-loop interacting RNA binding protein(SLIRP)	SLIRP	2.05844	0.000636359	0.0273911
5803137	5935	RNA binding motif (RNP1, RRM) protein 3(RBM3)	RBM3	2.75797	0.000650122	0.0275119
46309463	154807	vitamin K epoxide reductase complex subunit 1 like 1(VKORC1L1)	VKORC1L1	2.66834	0.000650282	0.0275119
4503571	2023	enolase 1(ENO1)	ENO1	1.90482	0.000678377	0.0284573
19913408	7155	topoisomerase (DNA) II beta(TOP2B)	TOP2B	2.21843	0.000691891	0.0287803
11225260	7150	topoisomerase (DNA) I(TOP1)	TOP1	3.09546	0.000708221	0.0292141
937500812	5108	pericentriolar material 1(PCM1)	PCM1	2.29508	0.000725325	0.0293066
4759158	6633	small nuclear ribonucleoprotein D2 polypeptide(SNRPD2)	SNRPD2	2.73302	0.000735239	0.0293066
125988409	3550	IK cytokine, down-regulator of HLA II(IK)	IK	1.90607	0.000735493	0.0293066
39995109	2760	GM2 ganglioside activator(GM2A)	GM2A	1.48732	0.000736069	0.0293066
83267879	8893	eukaryotic translation initiation factor 2B subunit epsilon(EIF2B5)	EIF2B5	2.10428	0.000740066	0.0293066
5453682	10614	hexamethylene bisacetamide inducible 1(HEXIM1)	HEXIM1	2.78158	0.00076361	0.029999
768002572	4713	NADH:ubiquinone oxidoreductase subunit B7(NDUFB7)	NDUFB7	2.13982	0.000788788	0.0304636
188035908	23468	chromobox 5(CBX5)	CBX5	2.53186	0.000791472	0.0304636
40385883	6120	ribulose-5-phosphate-3-epimerase(RPE)	RPE	2.10204	0.0007939	0.0304636
767981308	6430	serine and arginine rich splicing factor 5(SRSF5)	SRSF5	3.06673	0.000806691	0.0307163
5901922	11140	cell division cycle 37(CDC37)	CDC37	2.36875	0.000841294	0.0317893
1002095852	6294	scaffold attachment factor B(SAFB)	SAFB	4.02446	0.00085806	0.0321137
1034624703	23394	activity dependent neuroprotector homeobox(ADNP)	ADNP	2.56657	0.000862852	0.0321137
4757952	998	cell division cycle 42(CDC42)	CDC42	1.92168	0.000893587	0.0330094
5901896	514	ATP synthase, H+ transporting, mitochondrial F1 complex, epsilon subunit(ATP5E)	ATP5E	4.15222	0.000911631	0.0333986
578837026	23481	pescadillo ribosomal biogenesis factor 1(PES1)	PES1	1.60155	0.000917618	0.0333986
15618997	2882	glutathione peroxidase 7(GPX7)	GPX7	-2.51425	0.000942774	0.0340637
4506017	5515	protein phosphatase 2 catalytic subunit alpha(PPP2CA)	PPP2CA	2.65958	0.000954809	0.0342486
150010552	23307	FK506 binding protein 15(FKBP15)	FKBP15	2.22729	0.000975458	0.0345714
767971525	928	CD9 molecule(CD9)	CD9	-1.90482	0.000977778	0.0345714
225543097	5050	platelet activating factor acetylhydrolase 1b catalytic subunit 3(PAFAH1B3)	PAFAH1B3	2.26691	0.0009942	0.0349028
195976807	5947	retinol binding protein 1(RBP1)	RBP1	4.26053	0.00101871	0.0355112
251831109	4512	cytochrome c oxidase subunit I(COX1)	COX1	2.72393	0.0010822	0.0374609
14277700	6206	ribosomal protein S12(RPS12)	RPS12	2.12284	0.00110332	0.0379265
71897229	9351	SLC9A3 regulator 2(SLC9A3R2)	SLC9A3R2	1.74307	0.00111589	0.0380942
88999583	4637	myosin light chain 6(MYL6)	MYL6	2.40794	0.00115493	0.0387018
83641885	689	basic transcription factor 3(BTF3)	BTF3	2.13506	0.00117001	0.0387018
419636284	8546	adaptor related protein complex 3 beta 1 subunit(AP3B1)	AP3B1	1.79323	0.00117087	0.0387018
156564357	4835	NAD(P)H quinone dehydrogenase 2(NQO2)	NQO2	2.46187	0.00117499	0.0387018
8922511	55168	mitochondrial ribosomal protein S18A(MRPS18A)	MRPS18A	4.44554	0.00117958	0.0387018
4503727	2287	FK506 binding protein 3(FKBP3)	FKBP3	2.6334	0.0011806	0.0387018
5031789	3612	inositol monophosphatase 1(IMPA1)	IMPA1	2.18384	0.00119841	0.0390272
4505357	4697	NDUFA4, mitochondrial complex associated(NDUFA4)	NDUFA4	2.22293	0.0012247	0.0393281
153251270	55313	calcineurin like phosphoesterase domain containing 1(CPPED1)	CPPED1	2.33316	0.00122483	0.0393281
4505753	5223	phosphoglycerate mutase 1(PGAM1)	PGAM1	2.42419	0.00123149	0.0393281
33946297	284695	zinc finger protein 326(ZNF326)	ZNF326	1.77494	0.0012455	0.0395205
1034671416	8019	bromodomain containing 3(BRD3)	BRD3	3.7703	0.00128815	0.0406135
1003701550	23474	ETHE1, persulfide dioxygenase(ETHE1)	ETHE1	2.54981	0.00130306	0.0408237
767968998	9092	squamous cell carcinoma antigen recognized by T-cells 1(SART1)	SART1	2.08632	0.0013235	0.0412032
6005717	521	ATP synthase, H+ transporting, mitochondrial Fo complex subunit E(ATP5I)	ATP5I	3.24753	0.00135136	0.0418077
4503117	1476	cystatin B(CSTB)	CSTB	2.41676	0.001362	0.0418569
83367083	27089	ubiquinol-cytochrome c reductase complex III subunit VII(UQCRQ)	UQCRQ	2.12285	0.00136986	0.0418569
1034671111	6709	spectrin alpha, non-erythrocytic 1(SPTAN1)	SPTAN1	2.31683	0.00142509	0.0432774
33413400	2098	esterase D(ESD)	ESD	1.97456	0.00144955	0.0437517
189083844	1075	cathepsin C(CTSC)	CTSC	2.22248	0.00146482	0.0439446
4502049	231	aldo-keto reductase family 1 member B(AKR1B1)	AKR1B1	2.04248	0.00153945	0.0458627
7705696	51060	thioredoxin domain containing 12(TXNDC12)	TXNDC12	1.91498	0.00154729	0.0458627
166064050	2350	folate receptor beta(FOLR2)	FOLR2	2.66262	0.00165425	0.0487412
34147384	28971	adipogenesis associated Mth938 domain containing(AAMDC)	AAMDC	2.84497	0.00168768	0.0492476
1034580050	51699	VPS29, retromer complex component(VPS29)	VPS29	2.42393	0.00169133	0.0492476
4557587	2184	fumarylacetoacetate hydrolase(FAH)	FAH	3.47758	0.00171238	0.0495689

## Sheet: Table S5
Supplementary Table S5 Differentially expressed proteins common between FF/HOM vs OCT/LMD-T and FF/HOM vs. OCT/LMD-TS
Protein Accession	Gene ID	Description	Gene Name	log2FC(FF_HOM/OCT_LMD-T)	P.Value (FF_HOMvsOCT_LMD-T)	adj.P.Val (FF_HOMvsOCT_LMD-T)	log2FC(FF_HOM/OCT_LMD-TS)	P.Value (FF_HOMvsOCT_LMD-TS)	adj.P.Val (FF_HOMvsOCT_LMD-TS)
4507645	7167	triosephosphate isomerase 1(TPI1)	TPI1	6.50477	8.06e-08	0.000399176	6.70053	4.17e-07	0.00139472
4507149	6647	superoxide dismutase 1, soluble(SOD1)	SOD1	6.80188	5.58e-07	0.00138205	6.58313	1.13e-06	0.00139472
5453678	10577	NPC intracellular cholesterol transporter 2(NPC2)	NPC2	5.29124	1.16e-06	0.00167855	5.13359	9.55e-07	0.00139472
50592994	7295	thioredoxin(TXN)	TXN	4.40772	1.36e-06	0.00167855	4.52479	9.63e-07	0.00139472
18087821	91368	CDKN2A interacting protein N-terminal like(CDKN2AIPNL)	CDKN2AIPNL	-6.10983	4.41e-06	0.00321983	-6.70576	1.7e-05	0.0050355
1034655863	51593	serrate, RNA effector molecule(SRRT)	SRRT	4.46022	5.15e-06	0.00321983	4.38692	3.15e-05	0.00589823
1034648766	2037	erythrocyte membrane protein band 4.1 like 2(EPB41L2)	EPB41L2	2.98973	5.17e-06	0.00321983	2.77588	2.62e-05	0.00556213
312433975	8663	eukaryotic translation initiation factor 3 subunit C(EIF3C)	EIF3C	3.84415	6.53e-06	0.00321983	4.15863	3.99e-06	0.00247039
48255891	5589	protein kinase C substrate 80K-H(PRKCSH)	PRKCSH	5.47202	8.01e-06	0.00321983	5.17047	3.24e-06	0.00247039
5453880	8125	acidic nuclear phosphoprotein 32 family member A(ANP32A)	ANP32A	5.32666	8.84e-06	0.00321983	5.0641	8.55e-05	0.00921497
170763500	6418	SET nuclear proto-oncogene(SET)	SET	4.21664	1.03e-05	0.00321983	3.82897	7.67e-05	0.00883346
4506699	6227	ribosomal protein S21(RPS21)	RPS21	3.26636	1.07e-05	0.00321983	3.47595	6.3e-06	0.00320165
1034677020	102724993	nuclear pore complex-interacting protein family member A7-like(LOC102724993)	LOC102724993	7.05835	1.12e-05	0.00321983	7.22295	9.46e-06	0.0039038
190014588	11168	PC4 and SFRS1 interacting protein 1(PSIP1)	PSIP1	5.31026	1.12e-05	0.00321983	4.76639	1.99e-05	0.0054805
554506535	28970	chromosome 11 open reading frame 54(C11orf54)	C11orf54	3.4188	1.14e-05	0.00321983	3.20127	3.86e-05	0.00616046
767904447	4678	nuclear autoantigenic sperm protein(NASP)	NASP	3.79538	1.19e-05	0.00321983	3.51012	3.36e-05	0.00589823
29826282	5496	protein phosphatase, Mg2+/Mn2+ dependent 1G(PPM1G)	PPM1G	4.09996	1.23e-05	0.00321983	3.68518	1.09e-05	0.00416021
55956788	4691	nucleolin(NCL)	NCL	4.07819	1.32e-05	0.00321983	4.20084	8.18e-06	0.00368107
1034661438	7336	ubiquitin conjugating enzyme E2 V2(UBE2V2)	UBE2V2	4.79539	1.37e-05	0.00321983	5.49266	1.33e-05	0.00470843
18087855	140735	dynein light chain LC8-type 2(DYNLL2)	DYNLL2	3.83765	1.39e-05	0.00321983	4.26092	3.67e-06	0.00247039
118402586	2739	glyoxalase I(GLO1)	GLO1	4.98601	1.43e-05	0.00321983	4.91208	1.44e-05	0.00475353
1034571796	10992	splicing factor 3b subunit 2(SF3B2)	SF3B2	3.93936	1.67e-05	0.00358523	3.91122	3.34e-05	0.00589823
109715854	23589	calcium regulated heat stable protein 1(CARHSP1)	CARHSP1	4.30011	1.91e-05	0.00394481	4.12484	4.12e-05	0.0063794
10716563	821	calnexin(CANX)	CANX	5.78324	2.29e-05	0.00454057	6.04495	3.47e-05	0.00589823
4505621	5037	phosphatidylethanolamine binding protein 1(PEBP1)	PEBP1	5.9934	2.5e-05	0.00475357	6.91354	1.73e-05	0.0050355
7661822	83658	dynein light chain roadblock-type 1(DYNLRB1)	DYNLRB1	3.47628	3.14e-05	0.00558888	3.49892	3.56e-06	0.00247039
1034615089	55660	pre-mRNA processing factor 40 homolog A(PRPF40A)	PRPF40A	2.79528	3.16e-05	0.00558888	2.44435	0.000593131	0.0268425
515869342	6767	suppression of tumorigenicity 13 (colon carcinoma) (Hsp70 interacting protein)(ST13)	ST13	5.27603	3.38e-05	0.00576839	5.1745	7.99e-05	0.00898726
297374782	396	Rho GDP dissociation inhibitor alpha(ARHGDIA)	ARHGDIA	4.12503	3.91e-05	0.00629405	3.78518	2.73e-05	0.00556213
5032133	10209	eukaryotic translation initiation factor 1(EIF1)	EIF1	3.87558	3.94e-05	0.00629405	3.62776	6.47e-06	0.00320165
4505585	5049	platelet activating factor acetylhydrolase 1b catalytic subunit 2(PAFAH1B2)	PAFAH1B2	3.85233	4.24e-05	0.006566	3.54766	2.58e-05	0.00556213
578836294	102724023	ES1 protein homolog, mitochondrial(LOC102724023)	LOC102724023	3.37713	5.06e-05	0.00736429	3.28393	0.000436878	0.0232532
4759212	6902	tubulin folding cofactor A(TBCA)	TBCA	4.28674	5.28e-05	0.00746785	4.28563	3.57e-05	0.00589823
767941799	11231	SEC63 homolog, protein translocation regulator(SEC63)	SEC63	3.0948	6.1e-05	0.00816248	3.12608	2.48e-05	0.00556213
4502599	873	carbonyl reductase 1(CBR1)	CBR1	4.04915	6.1e-05	0.00816248	4.29286	6.24e-05	0.00798988
219842214	4659	protein phosphatase 1 regulatory subunit 12A(PPP1R12A)	PPP1R12A	3.24297	6.54e-05	0.00851837	2.98405	0.000229535	0.0160529
24475861	29085	phosphohistidine phosphatase 1(PHPT1)	PHPT1	2.47891	6.79e-05	0.00861618	2.31201	0.000155306	0.0127269
154146191	3320	heat shock protein 90 alpha family class A member 1(HSP90AA1)	HSP90AA1	3.24841	8.57e-05	0.0103479	3.20347	5.53e-05	0.00781641
9910460	56954	nitrilase family member 2(NIT2)	NIT2	2.57957	8.81e-05	0.0103479	2.55029	0.000142311	0.0121455
21956645	136319	myotrophin(MTPN)	MTPN	2.46402	8.95e-05	0.0103479	2.48976	6.1e-05	0.00798988
10863927	5478	peptidylprolyl isomerase A(PPIA)	PPIA	2.74898	9.14e-05	0.0103479	2.78514	0.00040629	0.0224332
4757900	811	calreticulin(CALR)	CALR	5.07009	9.53e-05	0.0103479	5.05058	0.000120227	0.0105576
145386531	1652	D-dopachrome tautomerase(DDT)	DDT	5.38997	9.53e-05	0.0103479	5.04705	0.000121572	0.0105576
1034577698	1108	chromodomain helicase DNA binding protein 4(CHD4)	CHD4	2.80378	9.83e-05	0.0103479	2.40631	7.25e-05	0.00854679
122891870	375056	MIA family member 3, ER export factor(MIA3)	MIA3	2.52198	0.000102545	0.0104425	2.38769	0.000554052	0.0258732
47132622	4507	methylthioadenosine phosphorylase(MTAP)	MTAP	2.791	0.000103753	0.0104425	2.33497	0.000363103	0.0216549
7657603	23593	heme binding protein 2(HEBP2)	HEBP2	2.99564	0.00010548	0.0104425	2.60075	0.000457364	0.0240846
11225260	7150	topoisomerase (DNA) I(TOP1)	TOP1	3.81574	0.000134508	0.0121518	3.09546	0.000708221	0.0292141
1020738480	9584	RNA binding motif protein 39(RBM39)	RBM39	2.62229	0.000137553	0.0121518	2.69356	9.72e-05	0.00943741
4505813	8655	dynein light chain LC8-type 1(DYNLL1)	DYNLL1	3.82804	0.000137802	0.0121518	3.96371	2.38e-05	0.00556213
1002095852	6294	scaffold attachment factor B(SAFB)	SAFB	3.97849	0.000138797	0.0121518	4.02446	0.00085806	0.0321137
118601081	221092	heterogeneous nuclear ribonucleoprotein U like 2(HNRNPUL2)	HNRNPUL2	2.9164	0.000140219	0.0121518	2.79108	8.9e-05	0.00921497
545478468	55749	cell division cycle and apoptosis regulator 1(CCAR1)	CCAR1	3.58788	0.00014078	0.0121518	3.90431	5.18e-05	0.00753531
187960037	10951	chromobox 1(CBX1)	CBX1	3.3767	0.000142005	0.0121518	3.62897	6.62e-05	0.00798988
5454088	10541	acidic nuclear phosphoprotein 32 family member B(ANP32B)	ANP32B	5.07884	0.000142384	0.0121518	5.38825	0.000303362	0.0194492
150010552	23307	FK506 binding protein 15(FKBP15)	FKBP15	2.42623	0.000154415	0.0129552	2.22729	0.000975458	0.0345714
754168962	9748	STE20 like kinase(SLK)	SLK	2.63346	0.000157442	0.0129889	2.27889	0.000563558	0.0260711
15809016	103910	myosin light chain 12B(MYL12B)	MYL12B	-4.59396	0.000161506	0.0131058	-4.89111	0.000187128	0.0147415
685504978	112812	ferredoxin 1 like(FDX1L)	FDX1L	2.46544	0.000182957	0.0143752	2.83127	0.000100622	0.00957846
17149836	2280	FK506 binding protein 1A(FKBP1A)	FKBP1A	3.20631	0.000194995	0.0148496	3.29859	9.44e-05	0.00934636
17149842	2286	FK506 binding protein 2(FKBP2)	FKBP2	3.66604	0.000221297	0.0160475	3.98933	9.13e-05	0.0092255
4507241	6749	structure specific recognition protein 1(SSRP1)	SSRP1	2.92981	0.000228062	0.0160475	2.50707	0.000394545	0.0224332
1034616135	6711	spectrin beta, non-erythrocytic 1(SPTBN1)	SPTBN1	3.39109	0.000228307	0.0160475	2.95278	0.000289061	0.0193358
41349456	5550	prolyl endopeptidase(PREP)	PREP	2.77753	0.000228856	0.0160475	2.80542	8.94e-05	0.00921497
1034601033	7343	upstream binding transcription factor, RNA polymerase I(UBTF)	UBTF	3.46787	0.000230176	0.0160475	2.9882	0.000426183	0.0229329
56243533	23753	stromal cell derived factor 2 like 1(SDF2L1)	SDF2L1	3.22611	0.000243519	0.0167419	3.7908	8.57e-05	0.00921497
34147384	28971	adipogenesis associated Mth938 domain containing(AAMDC)	AAMDC	3.33713	0.000271799	0.0182882	2.84497	0.00168768	0.0492476
1034581336	6601	SWI/SNF related, matrix associated, actin dependent regulator of chromatin subfamily c member 2(SMARCC2)	SMARCC2	2.97161	0.000284756	0.0185608	2.77163	0.000525043	0.0249724
4506017	5515	protein phosphatase 2 catalytic subunit alpha(PPP2CA)	PPP2CA	3.05586	0.000284974	0.0185608	2.65958	0.000954809	0.0342486
49574537	2653	glycine cleavage system protein H(GCSH)	GCSH	4.87456	0.000297669	0.0190407	4.60878	0.000471848	0.0243297
530365435	81611	acidic nuclear phosphoprotein 32 family member E(ANP32E)	ANP32E	4.10988	0.000300036	0.0190407	3.7173	0.000302127	0.0194492
1034584808	64062	RNA binding motif protein 26(RBM26)	RBM26	2.3884	0.000333124	0.0194547	2.8825	0.000103742	0.00968911
194097365	117246	FtsJ homolog 3(FTSJ3)	FTSJ3	2.96003	0.000336764	0.0194547	3.2662	0.000604267	0.0268425
16306550	8991	selenium binding protein 1(SELENBP1)	SELENBP1	3.30807	0.000338001	0.0194547	3.36076	0.000208457	0.0154009
431822408	3326	heat shock protein 90 alpha family class B member 1(HSP90AB1)	HSP90AB1	3.52863	0.000364329	0.0202009	3.662	0.000234063	0.0160918
5901896	514	ATP synthase, H+ transporting, mitochondrial F1 complex, epsilon subunit(ATP5E)	ATP5E	4.51367	0.000365992	0.0202009	4.15222	0.000911631	0.0333986
251831112	4508	ATP synthase F0 subunit 6(ATP6)	ATP6	-2.59109	0.000367288	0.0202009	-2.44167	0.00049869	0.0246851
578837026	23481	pescadillo ribosomal biogenesis factor 1(PES1)	PES1	1.84315	0.000382001	0.0204975	1.60155	0.000917618	0.0333986
4503349	1777	deoxyribonuclease 2, lysosomal(DNASE2)	DNASE2	1.9922	0.00038684	0.0204975	2.21748	0.000190899	0.0147648
57222565	5516	protein phosphatase 2 catalytic subunit beta(PPP2CB)	PPP2CB	2.10261	0.000387761	0.0204975	2.44414	0.000315439	0.0195178
7657508	9978	ring-box 1(RBX1)	RBX1	2.49942	0.000398466	0.0204975	2.18425	0.000396783	0.0224332
4503571	2023	enolase 1(ENO1)	ENO1	2.01641	0.000400045	0.0204975	1.90482	0.000678377	0.0284573
4502049	231	aldo-keto reductase family 1 member B(AKR1B1)	AKR1B1	2.25769	0.000400253	0.0204975	2.04248	0.00153945	0.0458627
194473681	4357	mercaptopyruvate sulfurtransferase(MPST)	MPST	2.2942	0.000403813	0.0204975	2.11594	0.000504314	0.0247164
40288274	4521	nudix hydrolase 1(NUDT1)	NUDT1	2.39448	0.000405808	0.0204975	2.84257	2.41e-05	0.00556213
1034632190	23350	U2 snRNP associated SURP domain containing(U2SURP)	U2SURP	2.06568	0.000411786	0.0205134	1.81555	0.000222299	0.0159538
1009287433	397	Rho GDP dissociation inhibitor beta(ARHGDIB)	ARHGDIB	4.08472	0.000414413	0.0205134	3.97136	0.000482852	0.0244859
46309463	154807	vitamin K epoxide reductase complex subunit 1 like 1(VKORC1L1)	VKORC1L1	2.17169	0.000430388	0.0209995	2.66834	0.000650282	0.0275119
4505701	8566	pyridoxal (pyridoxine, vitamin B6) kinase(PDXK)	PDXK	2.52179	0.000434049	0.0209995	2.38292	6.56e-05	0.00798988
1034580050	51699	VPS29, retromer complex component(VPS29)	VPS29	3.31562	0.00044052	0.0209995	2.42393	0.00169133	0.0492476
767999507	9352	thioredoxin like 1(TXNL1)	TXNL1	2.27599	0.000445343	0.0209995	2.15555	0.000358794	0.0216549
808154268	4673	nucleosome assembly protein 1 like 1(NAP1L1)	NAP1L1	3.17596	0.000445444	0.0209995	3.22598	0.00037438	0.0218705
4757952	998	cell division cycle 42(CDC42)	CDC42	2.23566	0.000467872	0.0214441	1.92168	0.000893587	0.0330094
1034601104	7756	zinc finger protein 207(ZNF207)	ZNF207	2.44926	0.000480394	0.0218161	3.12247	5.84e-05	0.00798988
9845511	5879	ras-related C3 botulinum toxin substrate 1 (rho family, small GTP binding protein Rac1)(RAC1)	RAC1	1.71851	0.00049489	0.02227	2.42054	2.81e-05	0.00556213
1034671111	6709	spectrin alpha, non-erythrocytic 1(SPTAN1)	SPTAN1	2.73751	0.000519655	0.0223678	2.31683	0.00142509	0.0432774
392583868	81892	SRA stem-loop interacting RNA binding protein(SLIRP)	SLIRP	1.95012	0.000549883	0.0234648	2.05844	0.000636359	0.0273911
17986258	4637	myosin light chain 6(MYL6)	MYL6	3.96105	0.000574435	0.024303	2.93643	0.000156837	0.0127269
6005890	6923	transcription elongation factor B subunit 2(TCEB2)	TCEB2	2.09763	0.000652753	0.0269261	2.46706	0.000529717	0.0249724
166064050	2350	folate receptor beta(FOLR2)	FOLR2	3.0216	0.000701525	0.0279227	2.66262	0.00165425	0.0487412
6005717	521	ATP synthase, H+ transporting, mitochondrial Fo complex subunit E(ATP5I)	ATP5I	3.24133	0.000711671	0.0279227	3.24753	0.00135136	0.0418077
5803137	5935	RNA binding motif (RNP1, RRM) protein 3(RBM3)	RBM3	2.69265	0.00071358	0.0279227	2.75797	0.000650122	0.0275119
21361337	1983	eukaryotic translation initiation factor 5(EIF5)	EIF5	2.27456	0.00071387	0.0279227	2.0003	0.000401559	0.0224332
4557587	2184	fumarylacetoacetate hydrolase(FAH)	FAH	3.64454	0.000789162	0.0286449	3.47758	0.00171238	0.0495689
4505357	4697	NDUFA4, mitochondrial complex associated(NDUFA4)	NDUFA4	2.51618	0.0007928	0.0286449	2.22293	0.0012247	0.0393281
21626466	9782	matrin 3(MATR3)	MATR3	2.05579	0.000801719	0.0287573	1.93511	0.000375554	0.0218705
4506693	6218	ribosomal protein S17(RPS17)	RPS17	2.97611	0.000816392	0.0287776	3.29787	0.000511849	0.0248119
5901922	11140	cell division cycle 37(CDC37)	CDC37	2.58207	0.000886862	0.0306991	2.36875	0.000841294	0.0317893
7705300	51569	ubiquitin fold modifier 1(UFM1)	UFM1	3.22921	0.000971792	0.0329477	3.50936	0.00025665	0.017403
4506687	6209	ribosomal protein S15(RPS15)	RPS15	3.6705	0.000995695	0.0335285	4.7064	0.000151155	0.0126817
1034624703	23394	activity dependent neuroprotector homeobox(ADNP)	ADNP	2.39449	0.00102127	0.033928	2.56657	0.000862852	0.0321137
4506697	6224	ribosomal protein S20(RPS20)	RPS20	2.37355	0.00104528	0.0342657	2.57495	0.000222386	0.0159538
1034591860	79811	SAFB like transcription modulator(SLTM)	SLTM	2.53398	0.00106412	0.0345769	2.52288	0.000516288	0.0248119
125988409	3550	IK cytokine, down-regulator of HLA II(IK)	IK	2.08576	0.00109883	0.0346072	1.90607	0.000735493	0.0293066
10947135	23	ATP binding cassette subfamily F member 1(ABCF1)	ABCF1	2.25062	0.00110463	0.0346072	2.20274	0.000586994	0.0268425
33946297	284695	zinc finger protein 326(ZNF326)	ZNF326	1.86452	0.00116578	0.035648	1.77494	0.0012455	0.0395205
1003701550	23474	ETHE1, persulfide dioxygenase(ETHE1)	ETHE1	2.62877	0.00121249	0.0364273	2.54981	0.00130306	0.0408237
767968998	9092	squamous cell carcinoma antigen recognized by T-cells 1(SART1)	SART1	2.09618	0.00121904	0.0364273	2.08632	0.0013235	0.0412032
33413400	2098	esterase D(ESD)	ESD	1.98643	0.00126073	0.036795	1.97456	0.00144955	0.0437517
1034641317	81608	factor interacting with PAPOLA and CPSF1(FIP1L1)	FIP1L1	2.31958	0.0012695	0.036795	2.62017	6.52e-05	0.00798988
530396894	51773	remodeling and spacing factor 1(RSF1)	RSF1	2.6693	0.0012956	0.0372862	2.98787	0.000306473	0.0194492
4758940	9556	chromosome 14 open reading frame 2(C14orf2)	C14orf2	2.10914	0.00136862	0.0384793	2.87192	0.000407877	0.0224332
5031789	3612	inositol monophosphatase 1(IMPA1)	IMPA1	2.04695	0.00137182	0.0384793	2.18384	0.00119841	0.0390272
5902076	6426	serine and arginine rich splicing factor 1(SRSF1)	SRSF1	2.27419	0.0013837	0.0384793	2.59672	0.000338942	0.0207131
4885413	3094	histidine triad nucleotide binding protein 1(HINT1)	HINT1	2.98731	0.00148626	0.0399836	3.21123	0.000207988	0.0154009
419636284	8546	adaptor related protein complex 3 beta 1 subunit(AP3B1)	AP3B1	1.83457	0.00152651	0.0408044	1.79323	0.00117087	0.0387018
6912486	25804	LSM4 homolog, U6 small nuclear RNA and mRNA degradation associated(LSM4)	LSM4	2.39386	0.00158856	0.0420502	2.80221	0.000114157	0.0104097
4759158	6633	small nuclear ribonucleoprotein D2 polypeptide(SNRPD2)	SNRPD2	2.55305	0.00161952	0.0426417	2.73302	0.000735239	0.0293066
19913408	7155	topoisomerase (DNA) II beta(TOP2B)	TOP2B	2.23936	0.00165399	0.0427823	2.21843	0.000691891	0.0287803
4505753	5223	phosphoglycerate mutase 1(PGAM1)	PGAM1	2.13659	0.00168267	0.0428583	2.42419	0.00123149	0.0393281
1034656168	55131	RNA binding motif protein 28(RBM28)	RBM28	2.4775	0.00174963	0.0437407	3.01658	0.000230253	0.0160529
767981308	6430	serine and arginine rich splicing factor 5(SRSF5)	SRSF5	2.7267	0.00178322	0.0441347	3.06673	0.000806691	0.0307163
188035908	23468	chromobox 5(CBX5)	CBX5	2.21864	0.00186809	0.0455519	2.53186	0.000791472	0.0304636
189083844	1075	cathepsin C(CTSC)	CTSC	2.93114	0.00188748	0.045799	2.22248	0.00146482	0.0439446
557786179	10631	periostin(POSTN)	POSTN	-2.03904	0.00194144	0.0464256	-2.81906	0.000612768	0.0268425
156564357	4835	NAD(P)H quinone dehydrogenase 2(NQO2)	NQO2	2.72284	0.00200638	0.0474065	2.46187	0.00117499	0.0387018
1002819353	6830	SPT6 homolog, histone chaperone(SUPT6H)	SUPT6H	4.22149	0.00204181	0.0479004	4.17881	0.000198579	0.0151226
225543097	5050	platelet activating factor acetylhydrolase 1b catalytic subunit 3(PAFAH1B3)	PAFAH1B3	2.15034	0.00216726	0.0498256	2.26691	0.0009942	0.0349028

## Sheet: Table S6
Supplementary Table S6 Differentially enriched GO Terms between FF/HOM and OCT/LMD-T
GO_Term	log2FC(FF_HOM/OCT_LMD-T)	P.Value	adj.P.Val
GO_HEART_TRABECULA_MORPHOGENESIS	0.265619	1.44759e-05	0.068659
GO_FAT_SOLUBLE_VITAMIN_METABOLIC_PROCESS	0.266091	3.3347e-05	0.0790825
GO_OXIDOREDUCTASE_ACTIVITY_ACTING_ON_A_SULFUR_GROUP_OF_DONORS_DISULFIDE_AS_ACCEPTOR	0.338741	6.61092e-05	0.0798204
GO_ACTIVATION_OF_PROTEIN_KINASE_B_ACTIVITY	0.350252	0.000149324	0.0798204
GO_TRANSCRIPTION_FROM_RNA_POLYMERASE_III_PROMOTER	-0.134199	0.000163581	0.0798204
GO_PHOSPHOLIPASE_A2_ACTIVITY	0.320168	0.000179135	0.0798204
GO_SIGNAL_SEQUENCE_BINDING	-0.151281	0.000212495	0.0798204
GO_COPPER_ION_BINDING	0.277551	0.000246002	0.0798204
GO_NEGATIVE_REGULATION_OF_GLUCOSE_TRANSPORT	0.16751	0.000269863	0.0798204
GO_NEGATIVE_REGULATION_OF_DNA_TEMPLATED_TRANSCRIPTION_ELONGATION	-0.213336	0.000285635	0.0798204
GO_POSITIVE_REGULATION_OF_TRANSCRIPTION_INITIATION_FROM_RNA_POLYMERASE_II_PROMOTER	-0.193765	0.000307645	0.0798204
GO_REGULATION_OF_RNA_POLYMERASE_II_TRANSCRIPTIONAL_PREINITIATION_COMPLEX_ASSEMBLY	-0.186574	0.000356388	0.0798204
GO_REGULATION_OF_TRANSCRIPTION_INITIATION_FROM_RNA_POLYMERASE_II_PROMOTER	-0.186574	0.000356388	0.0798204
GO_PROTEIN_DISULFIDE_OXIDOREDUCTASE_ACTIVITY	0.164532	0.000356895	0.0798204
GO_TBP_CLASS_PROTEIN_BINDING	-0.176867	0.000357597	0.0798204
GO_NEGATIVE_REGULATION_OF_GLUCOSE_IMPORT	0.164069	0.000379805	0.0798204
GO_POLY_A_BINDING	-0.180176	0.000411113	0.0798204
GO_OXYGEN_BINDING	0.334476	0.000413125	0.0798204
GO_VITAMIN_TRANSPORT	0.357634	0.000433199	0.0798204
GO_NEGATIVE_REGULATION_OF_RESPONSE_TO_OXIDATIVE_STRESS	0.153368	0.000439882	0.0798204
GO_RNA_POLYADENYLATION	-0.15143	0.000448398	0.0798204
GO_THIOL_DEPENDENT_UBIQUITIN_SPECIFIC_PROTEASE_ACTIVITY	-0.161891	0.000472994	0.0798204
GO_POLY_PURINE_TRACT_BINDING	-0.173437	0.000479905	0.0798204
GO_PHOSPHOLIPID_TRANSPORT	0.266222	0.000499229	0.0798204
GO_REGULATION_OF_MRNA_CATABOLIC_PROCESS	-0.15753	0.000506478	0.0798204
GO_SYNAPTIC_VESICLE_RECYCLING	0.16322	0.00051157	0.0798204
GO_GAP_JUNCTION	0.246819	0.000516444	0.0798204
GO_NEGATIVE_REGULATION_OF_EMBRYONIC_DEVELOPMENT	-0.183357	0.000516827	0.0798204
GO_CYTOPLASMIC_SEQUESTERING_OF_PROTEIN	-0.162434	0.0005307	0.0798204
GO_ANCHORED_COMPONENT_OF_EXTERNAL_SIDE_OF_PLASMA_MEMBRANE	0.314879	0.00055877	0.0798204
GO_CELLULAR_RESPONSE_TO_OXYGEN_RADICAL	0.256241	0.000561047	0.0798204
GO_POLYOL_CATABOLIC_PROCESS	0.174711	0.000563776	0.0798204
GO_NEGATIVE_REGULATION_OF_BIOMINERAL_TISSUE_DEVELOPMENT	0.168792	0.000581899	0.0798204
GO_NBAF_COMPLEX	0.222893	0.000600002	0.0798204
GO_INTRINSIC_APOPTOTIC_SIGNALING_PATHWAY_BY_P53_CLASS_MEDIATOR	0.143523	0.00060102	0.0798204
GO_RESPONSE_TO_TESTOSTERONE	0.159684	0.000627595	0.0798204
GO_EXTRACELLULAR_FIBRIL_ORGANIZATION	0.259472	0.000631499	0.0798204
GO_POSITIVE_REGULATION_OF_RHO_PROTEIN_SIGNAL_TRANSDUCTION	0.202809	0.000639506	0.0798204
GO_RESPONSE_TO_OXYGEN_RADICAL	0.235571	0.000660653	0.0803455
GO_ANCHORED_COMPONENT_OF_PLASMA_MEMBRANE	0.314234	0.000687857	0.0815627
GO_FILOPODIUM_ASSEMBLY	0.255056	0.000789856	0.0889145
GO_POSITIVE_REGULATION_OF_CALCIUM_ION_TRANSMEMBRANE_TRANSPORT	0.170309	0.000791681	0.0889145
GO_ORGANOPHOSPHATE_ESTER_TRANSPORT	0.177451	0.000847332	0.0889145
GO_POSITIVE_REGULATION_OF_CATION_TRANSMEMBRANE_TRANSPORT	0.136778	0.000847512	0.0889145
GO_APOLIPOPROTEIN_BINDING	0.299763	0.000879224	0.0889145
GO_PROTEIN_MODIFICATION_BY_SMALL_PROTEIN_REMOVAL	-0.154805	0.000883638	0.0889145
GO_POSITIVE_REGULATION_OF_DNA_TEMPLATED_TRANSCRIPTION_INITIATION	-0.187984	0.000934257	0.0889145
GO_POSITIVE_REGULATION_OF_PROTEIN_ACETYLATION	-0.127053	0.000943361	0.0889145
GO_NEGATIVE_REGULATION_OF_PROTEIN_LOCALIZATION_TO_CELL_PERIPHERY	-0.166979	0.000961144	0.0889145
GO_PROTEIN_CARBOXYLATION	0.275161	0.000992137	0.0889145
GO_PHENOL_CONTAINING_COMPOUND_METABOLIC_PROCESS	0.202038	0.00100529	0.0889145
GO_RESPONSE_TO_SALT_STRESS	0.253849	0.00101743	0.0889145
GO_FIBRIL_ORGANIZATION	0.2044	0.00103938	0.0889145
GO_REGULATION_OF_DNA_TEMPLATED_TRANSCRIPTION_INITIATION	-0.181597	0.00104835	0.0889145
GO_TRANSCRIPTION_ELONGATION_FACTOR_COMPLEX	-0.111128	0.00105713	0.0889145
GO_NEGATIVE_REGULATION_OF_DNA_REPAIR	-0.232421	0.00106771	0.0889145
GO_POSITIVE_REGULATION_OF_NIK_NF_KAPPAB_SIGNALING	-0.181758	0.00109457	0.0889145
GO_NUCLEAR_LOCALIZATION_SEQUENCE_BINDING	-0.142709	0.00110356	0.0889145
GO_PHOSPHATIDYLCHOLINE_BIOSYNTHETIC_PROCESS	0.208495	0.00110604	0.0889145
GO_GLUTATHIONE_METABOLIC_PROCESS	0.165705	0.00126651	0.0987023
GO_CENTROSOME_LOCALIZATION	0.138581	0.00126942	0.0987023
GO_ENDOCYTIC_VESICLE_LUMEN	0.290619	0.00133449	0.102088
GO_INTRAMOLECULAR_TRANSFERASE_ACTIVITY_PHOSPHOTRANSFERASES	0.213755	0.00135709	0.10217
GO_PROTEASOME_REGULATORY_PARTICLE_BASE_SUBCOMPLEX	-0.156101	0.00143664	0.102889
GO_REGULATION_OF_THYMOCYTE_AGGREGATION	0.208137	0.00144384	0.102889
GO_INORGANIC_ION_IMPORT_INTO_CELL	0.192651	0.00144423	0.102889
GO_AU_RICH_ELEMENT_BINDING	-0.151557	0.00145341	0.102889
GO_REGULATION_OF_MRNA_3_END_PROCESSING	-0.139158	0.00147696	0.103018
GO_REGULATION_OF_RESPONSE_TO_OXIDATIVE_STRESS	0.145895	0.00153739	0.103615
GO_POSITIVE_REGULATION_OF_CELL_MATRIX_ADHESION	0.146161	0.0015651	0.103615
GO_CARDIAC_SEPTUM_DEVELOPMENT	-0.135205	0.00156859	0.103615
GO_UBIQUITIN_LIKE_PROTEIN_SPECIFIC_PROTEASE_ACTIVITY	-0.138289	0.00157291	0.103615
GO_UBIQUITIN_LIGASE_COMPLEX	-0.113986	0.00160867	0.10452
GO_ANCHORED_COMPONENT_OF_MEMBRANE	0.185295	0.0016323	0.104622
GO_DNA_REPLICATION_FACTOR_A_COMPLEX	-0.138606	0.00172496	0.106803
GO_INTRINSIC_COMPONENT_OF_EXTERNAL_SIDE_OF_PLASMA_MEMBRANE	0.294224	0.00174261	0.106803
GO_POLY_PYRIMIDINE_TRACT_BINDING	-0.1321	0.00174878	0.106803
GO_PROTEIN_TYROSINE_PHOSPHATASE_ACTIVITY	-0.120569	0.0017564	0.106803
GO_NPBAF_COMPLEX	0.185211	0.00178961	0.107445
GO_MOTOR_ACTIVITY	0.136301	0.00194531	0.115332
GO_TISSUE_HOMEOSTASIS	0.154973	0.00197868	0.115863
GO_A_BAND	0.146877	0.00201152	0.116349
GO_REGULATION_OF_HETEROTYPIC_CELL_CELL_ADHESION	0.266097	0.00204875	0.117075
GO_SARCOPLASMIC_RETICULUM_MEMBRANE	0.156143	0.0021134	0.118557
GO_POSITIVE_REGULATION_OF_CATION_CHANNEL_ACTIVITY	0.158723	0.00216133	0.118557
GO_NEURAL_TUBE_DEVELOPMENT	-0.114055	0.00218833	0.118557
GO_NEGATIVE_REGULATION_OF_CALCIUM_ION_TRANSMEMBRANE_TRANSPORT	0.167248	0.00219105	0.118557
GO_TRABECULA_FORMATION	0.21271	0.00219966	0.118557
GO_INTRA_GOLGI_VESICLE_MEDIATED_TRANSPORT	-0.103837	0.00225285	0.119708
GO_THIOESTERASE_BINDING	0.189723	0.00227151	0.119708
GO_NUCLEUS_LOCALIZATION	0.142184	0.00230886	0.12034
GO_EMBRYONIC_CRANIAL_SKELETON_MORPHOGENESIS	-0.187073	0.00235967	0.120714
GO_CALCIUM_CHANNEL_REGULATOR_ACTIVITY	0.226212	0.0023728	0.120714
GO_COPI_VESICLE_COAT	-0.220176	0.00239239	0.120714
GO_RESPONSE_TO_ACIDIC_PH	0.105701	0.00242272	0.120958
GO_POSITIVE_REGULATION_OF_SUBSTRATE_ADHESION_DEPENDENT_CELL_SPREADING	0.131658	0.00245567	0.121326
GO_SH2_DOMAIN_BINDING	-0.172425	0.00251131	0.121972
GO_CHROMATIN_DISASSEMBLY	0.161817	0.0025202	0.121972
GO_POSITIVE_REGULATION_OF_NFAT_PROTEIN_IMPORT_INTO_NUCLEUS	0.165705	0.00263123	0.125785
GO_ADENYLYLTRANSFERASE_ACTIVITY	-0.1759	0.00265202	0.125785
GO_PROTEIN_K63_LINKED_DEUBIQUITINATION	-0.197941	0.00269024	0.126335
GO_RENAL_FILTRATION	0.169822	0.00280527	0.129563
GO_POSITIVE_REGULATION_OF_CALCIUM_MEDIATED_SIGNALING	0.148163	0.00284812	0.129563
GO_HISTONE_LYSINE_N_METHYLTRANSFERASE_ACTIVITY	-0.114128	0.00288067	0.129563
GO_LYSINE_N_METHYLTRANSFERASE_ACTIVITY	-0.114128	0.00288067	0.129563
GO_ESTABLISHMENT_OF_NUCLEUS_LOCALIZATION	0.136865	0.00289556	0.129563
GO_PIGMENT_GRANULE_ORGANIZATION	0.119888	0.00293482	0.130092
GO_MRNA_SPLICE_SITE_SELECTION	0.184618	0.0030216	0.130311
GO_REGULATION_OF_ENDOTHELIAL_CELL_DEVELOPMENT	0.269685	0.00302244	0.130311
GO_SINGLE_STRANDED_RNA_BINDING	-0.105946	0.00304829	0.130311
GO_REGULATION_OF_VESICLE_FUSION	-0.101561	0.00304967	0.130311
GO_CELL_PROJECTION_CYTOPLASM	0.157439	0.00327919	0.138207
GO_REGULATION_OF_PROTEIN_GLYCOSYLATION	0.221554	0.00329271	0.138207
GO_REGULATION_OF_SMOOTHENED_SIGNALING_PATHWAY	-0.225758	0.00333692	0.138381
GO_DNA_DIRECTED_RNA_POLYMERASE_III_COMPLEX	-0.106065	0.00337086	0.138381
GO_ERYTHROSE_4_PHOSPHATE_PHOSPHOENOLPYRUVATE_FAMILY_AMINO_ACID_METABOLIC_PROCESS	0.299428	0.00338439	0.138381
GO_PROSTANOID_METABOLIC_PROCESS	0.128272	0.00343181	0.138479
GO_PROTEASOME_BINDING	-0.167422	0.00345702	0.138479
GO_DYNEIN_COMPLEX	0.161231	0.00349003	0.138479
GO_POSITIVE_REGULATION_OF_CALCIUM_ION_IMPORT	0.203471	0.00351459	0.138479
GO_NEGATIVE_REGULATION_OF_RESPONSE_TO_REACTIVE_OXYGEN_SPECIES	0.164567	0.00353277	0.138479
GO_NUCLEOSIDE_TRIPHOSPHATE_CATABOLIC_PROCESS	0.199394	0.00361721	0.139489
GO_MICROTUBULE_BUNDLE_FORMATION	0.166771	0.00361735	0.139489
GO_H4_HISTONE_ACETYLTRANSFERASE_ACTIVITY	-0.217577	0.00366859	0.14
GO_PROTEIN_LOCALIZATION_TO_LYSOSOME	-0.107183	0.00373285	0.14
GO_OXYGEN_TRANSPORT	0.401705	0.00374041	0.14
GO_DETOXIFICATION	0.149698	0.00376811	0.14
GO_GABA_RECEPTOR_BINDING	0.228139	0.00381224	0.14
GO_REGULATION_OF_OXIDATIVE_STRESS_INDUCED_CELL_DEATH	0.120557	0.00388969	0.14
GO_RRNA_METHYLATION	0.164683	0.00402481	0.14
GO_AROMATIC_AMINO_ACID_FAMILY_CATABOLIC_PROCESS	0.230876	0.00402837	0.14
GO_NEGATIVE_REGULATION_OF_CALCIUM_ION_TRANSPORT	0.138453	0.00407212	0.14
GO_GOLGI_ASSOCIATED_VESICLE_MEMBRANE	-0.12573	0.00412257	0.14
GO_VESICLE_COAT	-0.137024	0.00413515	0.14
GO_LYSOSOME_LOCALIZATION	-0.210724	0.00413524	0.14
GO_HISTONE_H3_ACETYLATION	-0.208616	0.00413908	0.14
GO_HISTONE_MRNA_CATABOLIC_PROCESS	-0.149633	0.00418121	0.14
GO_PROTON_TRANSPORTING_TWO_SECTOR_ATPASE_COMPLEX_CATALYTIC_DOMAIN	-0.132605	0.00420067	0.14
GO_LIPID_TRANSPORTER_ACTIVITY	0.113999	0.00422177	0.14
GO_REGULATION_OF_PROTEIN_KINASE_A_SIGNALING	0.263521	0.00422945	0.14
GO_DOUBLE_STRANDED_RNA_BINDING	-0.113994	0.0042515	0.14
GO_REPLISOME	-0.118252	0.00425243	0.14
GO_PHOSPHATIDYLSERINE_BINDING	0.159792	0.00426762	0.14
GO_RECEPTOR_MEDIATED_ENDOCYTOSIS	0.0857893	0.00427109	0.14
GO_TRNA_METABOLIC_PROCESS	-0.0947463	0.00429699	0.14
GO_CELLULAR_RESPONSE_TO_AMINO_ACID_STARVATION	-0.172863	0.00440885	0.14
GO_POSITIVE_REGULATION_OF_TRANSMEMBRANE_TRANSPORT	0.104587	0.00440901	0.14
GO_PROTEIN_TARGETING_TO_LYSOSOME	-0.113779	0.00442121	0.14
GO_ATP_DEPENDENT_CHROMATIN_REMODELING	0.138592	0.00443951	0.14
GO_DISULFIDE_OXIDOREDUCTASE_ACTIVITY	0.128631	0.00447316	0.14
GO_COPI_COATED_VESICLE_MEMBRANE	-0.186069	0.00453296	0.14
GO_NEGATIVE_REGULATION_OF_RYANODINE_SENSITIVE_CALCIUM_RELEASE_CHANNEL_ACTIVITY	0.280699	0.00453533	0.14
GO_RETINA_HOMEOSTASIS	0.264677	0.00460454	0.14
GO_RESPONSE_TO_PURINE_CONTAINING_COMPOUND	0.0887719	0.00461959	0.14
GO_AROMATIC_AMINO_ACID_FAMILY_METABOLIC_PROCESS	0.21181	0.00462028	0.14
GO_NEURAL_TUBE_FORMATION	-0.0982669	0.00463506	0.14
GO_CELLULAR_RESPONSE_TO_CAMP	0.15269	0.00464612	0.14
GO_POSITIVE_REGULATION_OF_RELEASE_OF_SEQUESTERED_CALCIUM_ION_INTO_CYTOSOL	0.230482	0.00466371	0.14
GO_REGULATION_OF_HISTONE_H4_ACETYLATION	-0.166062	0.0047116	0.140404
GO_SWI_SNF_COMPLEX	0.153954	0.00476552	0.140404
GO_RENAL_WATER_HOMEOSTASIS	-0.161334	0.00476597	0.140404
GO_CELLULAR_RESPONSE_TO_CORTICOSTEROID_STIMULUS	0.108699	0.00485055	0.14169
GO_SYNAPTIC_VESICLE_ENDOCYTOSIS	0.194176	0.00489435	0.14169
GO_RACEMASE_AND_EPIMERASE_ACTIVITY	0.167297	0.00489924	0.14169
GO_NEURON_PROJECTION_MEMBRANE	0.223184	0.00494588	0.141924
GO_REGULATION_OF_RESPIRATORY_BURST	0.396924	0.00499686	0.141924
GO_COPI_COATED_VESICLE	-0.156443	0.0049971	0.141924
GO_CELLULAR_RESPONSE_TO_THYROID_HORMONE_STIMULUS	0.253899	0.00503872	0.142254
GO_PEPTIDE_HORMONE_BINDING	-0.158999	0.00511795	0.14334
GO_COPPER_ION_TRANSPORT	0.116979	0.00513765	0.14334
GO_HEXOSAMINIDASE_ACTIVITY	0.180277	0.0052006	0.144248
GO_REGULATION_OF_CELL_MIGRATION_INVOLVED_IN_SPROUTING_ANGIOGENESIS	0.164629	0.00524172	0.144543
GO_POSITIVE_REGULATION_OF_CALCIUM_ION_TRANSPORT	0.114932	0.00529511	0.145172
GO_PROTEIN_ACETYLATION	-0.118043	0.00544398	0.148275
GO_ASTROCYTE_DEVELOPMENT	0.264795	0.00554584	0.148275
GO_VESICLE_LUMEN	0.21837	0.005567	0.148275
GO_EMBRYONIC_SKELETAL_SYSTEM_MORPHOGENESIS	-0.174797	0.00558388	0.148275
GO_MATURATION_OF_5_8S_RRNA_FROM_TRICISTRONIC_RRNA_TRANSCRIPT_SSU_RRNA_5_8S_RRNA_LSU_RRNA_	0.140898	0.00572933	0.148275
GO_FATTY_ACID_BINDING	0.163655	0.00573465	0.148275
GO_REGULATION_OF_INTRINSIC_APOPTOTIC_SIGNALING_PATHWAY_IN_RESPONSE_TO_DNA_DAMAGE_BY_P53_CLASS_MEDIATOR	0.154875	0.00580018	0.148275
GO_PROTEIN_POLYMERIZATION	0.104782	0.00581346	0.148275
GO_REGULATION_OF_HYDROGEN_PEROXIDE_METABOLIC_PROCESS	0.251265	0.00582034	0.148275
GO_HOMOTYPIC_CELL_CELL_ADHESION	0.082554	0.00582951	0.148275
GO_GLUCOSE_BINDING	-0.109764	0.00583489	0.148275
GO_REGULATION_OF_SPINDLE_CHECKPOINT	-0.145231	0.00583622	0.148275
GO_HISTONE_METHYLTRANSFERASE_ACTIVITY	-0.118405	0.00584523	0.148275
GO_NEGATIVE_REGULATION_OF_CALCIUM_ION_IMPORT	0.17966	0.00587261	0.148275
GO_AMINO_ACID_BETAINE_TRANSPORT	-0.188205	0.00599307	0.148275
GO_REGULATION_OF_RESPONSE_TO_REACTIVE_OXYGEN_SPECIES	0.199649	0.00602829	0.148275
GO_NEGATIVE_REGULATION_OF_ENDOTHELIAL_CELL_MIGRATION	0.124789	0.0060419	0.148275
GO_SARCOPLASM	0.127548	0.00607622	0.148275
GO_CYTOSOLIC_PROTEASOME_COMPLEX	-0.180573	0.00608574	0.148275
GO_ACTIN_FILAMENT_BUNDLE_ORGANIZATION	0.0876362	0.00609268	0.148275
GO_REGULATION_OF_LIPOPOLYSACCHARIDE_MEDIATED_SIGNALING_PATHWAY	0.299683	0.00610612	0.148275
GO_ENDOSOME_LUMEN	0.137184	0.00612689	0.148275
GO_QUATERNARY_AMMONIUM_GROUP_TRANSPORT	-0.193975	0.00613851	0.148275
GO_REGULATION_OF_TELOMERASE_ACTIVITY	-0.144262	0.00619192	0.148275
GO_TUBE_FORMATION	-0.0938646	0.00623011	0.148275
GO_HEPARAN_SULFATE_PROTEOGLYCAN_BINDING	0.149707	0.00624828	0.148275
GO_NEGATIVE_REGULATION_OF_NEURON_APOPTOTIC_PROCESS	0.0880386	0.00627545	0.148275
GO_GLOBAL_GENOME_NUCLEOTIDE_EXCISION_REPAIR	0.125427	0.00628362	0.148275
GO_PEPTIDE_N_ACETYLTRANSFERASE_ACTIVITY	-0.153458	0.00631741	0.148311
GO_PROTEIN_SERINE_THREONINE_TYROSINE_KINASE_ACTIVITY	-0.166406	0.00634772	0.148311
GO_ESTROGEN_RECEPTOR_BINDING	-0.130136	0.00643389	0.149089
GO_REPRESSING_TRANSCRIPTION_FACTOR_BINDING	0.0910181	0.00644386	0.149089
GO_REGULATION_OF_MULTICELLULAR_ORGANISMAL_METABOLIC_PROCESS	0.14137	0.00650486	0.14977
GO_ESTABLISHMENT_OF_PROTEIN_LOCALIZATION_TO_CHROMOSOME	-0.169652	0.00657991	0.150214
GO_SPERM_MOTILITY	0.14302	0.006592	0.150214
GO_CARBOHYDRATE_PHOSPHORYLATION	-0.158668	0.00661917	0.150214
GO_GLUTATHIONE_PEROXIDASE_ACTIVITY	0.161968	0.00667464	0.150732
GO_REGULATION_OF_CATION_CHANNEL_ACTIVITY	0.131526	0.00670555	0.150732
GO_B_CELL_ACTIVATION_INVOLVED_IN_IMMUNE_RESPONSE	0.10837	0.00676357	0.151319
GO_N_TERMINAL_PROTEIN_AMINO_ACID_ACETYLATION	-0.116151	0.00679882	0.151393
GO_PROTEIN_PHOSPHATASE_2A_BINDING	-0.123323	0.00687022	0.152269
GO_ANTEROGRADE_AXONAL_TRANSPORT	0.120108	0.00691905	0.152332
GO_ACETYLTRANSFERASE_COMPLEX	-0.126092	0.00695685	0.152332
GO_RETINOL_BINDING	0.251693	0.00698804	0.152332
GO_LATE_ENDOSOME_MEMBRANE	-0.0768113	0.00702286	0.152332
GO_SMAD_PROTEIN_SIGNAL_TRANSDUCTION	-0.106298	0.00704928	0.152332
GO_REGULATION_OF_CALCIUM_ION_TRANSMEMBRANE_TRANSPORTER_ACTIVITY	0.117653	0.00706578	0.152332
GO_RAB_GUANYL_NUCLEOTIDE_EXCHANGE_FACTOR_ACTIVITY	-0.157006	0.00713327	0.152534
GO_NEGATIVE_REGULATION_OF_STEM_CELL_DIFFERENTIATION	0.195941	0.0071767	0.152534
GO_POSITIVE_REGULATION_OF_CALCIUM_ION_TRANSMEMBRANE_TRANSPORTER_ACTIVITY	0.12745	0.00720316	0.152534
GO_REPLACEMENT_OSSIFICATION	-0.159993	0.0072038	0.152534
GO_GOLGI_ASSOCIATED_VESICLE	-0.123195	0.00724928	0.152815
GO_RESPONSE_TO_ORGANOPHOSPHORUS	0.093439	0.00743218	0.155056
GO_ISOMERASE_ACTIVITY	0.0870932	0.00743854	0.155056
GO_POSITIVE_REGULATION_OF_TRANSPORTER_ACTIVITY	0.0927097	0.00745368	0.155056
GO_TRIGLYCERIDE_CATABOLIC_PROCESS	0.288537	0.00753478	0.155204
GO_REGULATION_OF_SECONDARY_METABOLIC_PROCESS	0.257197	0.0075473	0.155204
GO_MHC_CLASS_I_PROTEIN_BINDING	-0.20458	0.00758067	0.155204
GO_VESICLE_DOCKING_INVOLVED_IN_EXOCYTOSIS	-0.142139	0.00759411	0.155204
GO_REGULATION_OF_CELL_MATURATION	0.152932	0.00762695	0.155204
GO_MICROVILLUS_ORGANIZATION	0.152731	0.00768628	0.155204
GO_PEPTIDYL_LYSINE_METHYLATION	-0.10477	0.0077155	0.155204
GO_CHROMATIN_REMODELING	0.121005	0.00772259	0.155204
GO_POSITIVE_REGULATION_OF_INTERFERON_BETA_PRODUCTION	-0.144116	0.00779017	0.155902
GO_HYDROLASE_ACTIVITY_ACTING_ON_CARBON_NITROGEN_BUT_NOT_PEPTIDE_BONDS_IN_LINEAR_AMIDES	0.101292	0.00786302	0.156699
GO_C21_STEROID_HORMONE_BIOSYNTHETIC_PROCESS	0.131998	0.0080072	0.158278
GO_POSITIVE_REGULATION_OF_BMP_SIGNALING_PATHWAY	-0.161552	0.00802272	0.158278
GO_ACTIVATION_OF_GTPASE_ACTIVITY	-0.109093	0.00812799	0.158278
GO_OXIDOREDUCTASE_ACTIVITY_OXIDIZING_METAL_IONS	0.162336	0.00813168	0.158278
GO_REGULATION_OF_VIRAL_INDUCED_CYTOPLASMIC_PATTERN_RECOGNITION_RECEPTOR_SIGNALING_PATHWAY	-0.140497	0.00813743	0.158278
GO_NEGATIVE_REGULATION_OF_EPITHELIAL_TO_MESENCHYMAL_TRANSITION	0.210671	0.00815616	0.158278
GO_REGULATION_OF_MYELOID_CELL_APOPTOTIC_PROCESS	0.192435	0.00817586	0.158278
GO_EXONUCLEASE_ACTIVITY_ACTIVE_WITH_EITHER_RIBO_OR_DEOXYRIBONUCLEIC_ACIDS_AND_PRODUCING_5_PHOSPHOMONOESTERS	-0.0995328	0.00823922	0.158856
GO_REGULATION_OF_CYTOSOLIC_CALCIUM_ION_CONCENTRATION	0.103359	0.00846076	0.16206
GO_RNA_POLYMERASE_II_REPRESSING_TRANSCRIPTION_FACTOR_BINDING	0.143829	0.00847373	0.16206
GO_RESPONSE_TO_CAMP	0.0809825	0.0088393	0.16597
GO_SULFOTRANSFERASE_ACTIVITY	-0.193044	0.00888679	0.16597
GO_CORTICAL_CYTOSKELETON_ORGANIZATION	0.0819056	0.00896882	0.16597
GO_RESPONSE_TO_ANTIBIOTIC	0.111066	0.00898622	0.16597
GO_U4_U6_X_U5_TRI_SNRNP_COMPLEX	0.17335	0.00898862	0.16597
GO_RESPONSE_TO_PH	0.0849601	0.00898915	0.16597
GO_NUCLEOSOMAL_DNA_BINDING	0.135842	0.00899813	0.16597
GO_INACTIVATION_OF_MAPK_ACTIVITY	0.177538	0.00906466	0.16597
GO_TRANS_GOLGI_NETWORK_MEMBRANE	-0.101787	0.00908902	0.16597
GO_POSITIVE_REGULATION_OF_CALCIUM_ION_TRANSPORT_INTO_CYTOSOL	0.181728	0.00910198	0.16597
GO_CRANIAL_SKELETAL_SYSTEM_DEVELOPMENT	-0.14075	0.0091095	0.16597
GO_GOLGI_TRANSPORT_COMPLEX	-0.187984	0.00922659	0.16597
GO_NEUTRAL_LIPID_CATABOLIC_PROCESS	0.257736	0.00922903	0.16597
GO_LIGASE_ACTIVITY_FORMING_CARBON_OXYGEN_BONDS	-0.138937	0.00926443	0.16597
GO_REGULATION_OF_OXIDATIVE_PHOSPHORYLATION	0.207174	0.00928594	0.16597
GO_POSITIVE_REGULATION_OF_VACUOLE_ORGANIZATION	-0.139091	0.00929931	0.16597
GO_POSITIVE_REGULATION_OF_SEQUESTERING_OF_CALCIUM_ION	0.218594	0.00931601	0.16597
GO_NEGATIVE_REGULATION_OF_CALCIUM_ION_TRANSPORT_INTO_CYTOSOL	0.218594	0.00931601	0.16597
GO_REGULATION_OF_RENAL_SYSTEM_PROCESS	0.219684	0.00934302	0.16597
GO_RESPONSE_TO_MERCURY_ION	0.179964	0.00944006	0.167068
GO_HOST	-0.124525	0.00951731	0.167342
GO_POSITIVE_REGULATION_OF_SYNAPSE_ASSEMBLY	0.191851	0.00953628	0.167342
GO_REGULATION_OF_SYSTEMIC_ARTERIAL_BLOOD_PRESSURE_MEDIATED_BY_A_CHEMICAL_SIGNAL	0.18198	0.00956141	0.167342
GO_COATED_MEMBRANE	-0.110187	0.00963168	0.167441
GO_REGULATION_OF_TRIGLYCERIDE_CATABOLIC_PROCESS	0.321091	0.00969057	0.167441
GO_POSITIVE_REGULATION_OF_TRIGLYCERIDE_METABOLIC_PROCESS	0.321091	0.00969057	0.167441
GO_PROTEIN_ALKYLATION	-0.0840485	0.00974202	0.167441
GO_REGULATION_OF_NIK_NF_KAPPAB_SIGNALING	-0.110032	0.00974359	0.167441
GO_NLS_BEARING_PROTEIN_IMPORT_INTO_NUCLEUS	-0.122929	0.00979041	0.167488
GO_AGING	0.0804949	0.00981694	0.167488
GO_NAD_ADP_RIBOSYLTRANSFERASE_ACTIVITY	-0.19571	0.00987708	0.16791
GO_RETROGRADE_VESICLE_MEDIATED_TRANSPORT_GOLGI_TO_ER	-0.128771	0.00998827	0.168725
GO_ENDONUCLEASE_ACTIVITY_ACTIVE_WITH_EITHER_RIBO_OR_DEOXYRIBONUCLEIC_ACIDS_AND_PRODUCING_3_PHOSPHOMONOESTERS	0.145001	0.00999612	0.168725
GO_NUCLEOTIDYLTRANSFERASE_ACTIVITY	-0.0804737	0.0101567	0.169681
GO_NEURAL_CREST_CELL_DIFFERENTIATION	-0.15393	0.0102289	0.169681
GO_REGULATION_OF_CALCIUM_ION_TRANSMEMBRANE_TRANSPORT	0.105457	0.0102435	0.169681
GO_COFACTOR_TRANSPORT	0.14732	0.0102931	0.169681
GO_REGULATION_OF_CILIUM_ASSEMBLY	-0.118088	0.010302	0.169681
GO_PRP19_COMPLEX	-0.150466	0.0103146	0.169681
GO_CYTOPLASMIC_STRESS_GRANULE	-0.107373	0.0103333	0.169681
GO_DEACETYLASE_ACTIVITY	0.0955806	0.010368	0.169681
GO_GLUTATHIONE_DERIVATIVE_METABOLIC_PROCESS	0.195512	0.0103883	0.169681
GO_PLATELET_AGGREGATION	0.102874	0.0104622	0.169681
GO_REGULATION_OF_ENDOTHELIAL_CELL_MIGRATION	0.0823058	0.0104645	0.169681
GO_TOR_COMPLEX	0.113219	0.0104821	0.169681
GO_POSITIVE_REGULATION_OF_LEUKOCYTE_MIGRATION	0.137291	0.0105451	0.170054
GO_PLATELET_DERIVED_GROWTH_FACTOR_RECEPTOR_SIGNALING_PATHWAY	-0.0992486	0.0105788	0.170054
GO_POSITIVE_REGULATION_OF_HISTONE_H3_K4_METHYLATION	-0.119839	0.0106127	0.170054
GO_POSITIVE_REGULATION_OF_PROTEIN_MATURATION	0.292565	0.0108103	0.171975
GO_POSITIVE_REGULATION_OF_MRNA_3_END_PROCESSING	-0.16584	0.0108302	0.171975
GO_SMOOTH_MUSCLE_CONTRACTION	0.204732	0.0108414	0.171975
GO_NEGATIVE_REGULATION_OF_ORGANIC_ACID_TRANSPORT	-0.140864	0.0111421	0.174865
GO_MAMMARY_GLAND_EPITHELIUM_DEVELOPMENT	-0.105131	0.011154	0.174865
GO_PEPTIDYL_GLUTAMIC_ACID_MODIFICATION	0.183105	0.0111615	0.174865
GO_DNA_DAMAGE_RESPONSE_DETECTION_OF_DNA_DAMAGE	-0.107882	0.0111938	0.174865
GO_REGULATION_OF_OXIDATIVE_STRESS_INDUCED_INTRINSIC_APOPTOTIC_SIGNALING_PATHWAY	0.134635	0.0112118	0.174865
GO_PROSTANOID_BIOSYNTHETIC_PROCESS	0.123696	0.0112757	0.174865
GO_NUCLEAR_UBIQUITIN_LIGASE_COMPLEX	-0.122353	0.0112816	0.174865
GO_CORONARY_VASCULATURE_DEVELOPMENT	-0.126066	0.0113188	0.174869
GO_OXIDOREDUCTASE_ACTIVITY_ACTING_ON_PEROXIDE_AS_ACCEPTOR	0.127462	0.0114065	0.175494
GO_HORMONE_METABOLIC_PROCESS	0.11631	0.0114388	0.175494
GO_SECRETORY_GRANULE_LUMEN	0.199086	0.011474	0.175494
GO_CELL_DIFFERENTIATION_INVOLVED_IN_EMBRYONIC_PLACENTA_DEVELOPMENT	-0.120723	0.0115072	0.175494
GO_PLATELET_ALPHA_GRANULE_LUMEN	0.189859	0.0116068	0.176144
GO_PROTEIN_UBIQUITINATION	-0.0911677	0.0116428	0.176144
GO_HISTONE_METHYLATION	-0.106973	0.0116612	0.176144
GO_TRABECULA_MORPHOGENESIS	0.124886	0.0118504	0.178433
GO_PHOSPHOLIPASE_ACTIVITY	0.0960315	0.0119416	0.179128
GO_PROTEASOME_COMPLEX	-0.103562	0.0119721	0.179128
GO_REGULATION_OF_SMAD_PROTEIN_IMPORT_INTO_NUCLEUS	-0.161108	0.0121333	0.180402
GO_POSITIVE_REGULATION_OF_SMAD_PROTEIN_IMPORT_INTO_NUCLEUS	-0.161108	0.0121333	0.180402
GO_POSITIVE_REGULATION_OF_DNA_BIOSYNTHETIC_PROCESS	-0.136004	0.0122098	0.180746
GO_REGULATION_OF_EXCRETION	0.205568	0.0122326	0.180746
GO_MRNA_CLEAVAGE	-0.124069	0.0123286	0.181598
GO_O_ACYLTRANSFERASE_ACTIVITY	-0.14043	0.0126185	0.181896
GO_MEMBRANE_BIOGENESIS	0.166697	0.012623	0.181896
GO_NEGATIVE_REGULATION_OF_CATION_CHANNEL_ACTIVITY	0.177739	0.0126586	0.181896
GO_VENTRICULAR_SEPTUM_DEVELOPMENT	-0.121747	0.0127054	0.181896
GO_NEGATIVE_REGULATION_OF_RECEPTOR_ACTIVITY	0.190522	0.0127712	0.181896
GO_TERPENOID_METABOLIC_PROCESS	0.148324	0.0127797	0.181896
GO_REGULATION_OF_PROTEIN_IMPORT_INTO_NUCLEUS_TRANSLOCATION	0.1494	0.0127927	0.181896
GO_DNA_HELICASE_COMPLEX	-0.184944	0.0128234	0.181896
GO_N_METHYLTRANSFERASE_ACTIVITY	-0.116174	0.0128239	0.181896
GO_NEGATIVE_REGULATION_OF_SMOOTH_MUSCLE_CELL_PROLIFERATION	0.200396	0.0128434	0.181896
GO_HORMONE_BINDING	0.128174	0.0129235	0.181896
GO_HYDROGEN_PEROXIDE_METABOLIC_PROCESS	0.183083	0.0129273	0.181896
GO_REGULATION_OF_NOTCH_SIGNALING_PATHWAY	-0.0896013	0.0129583	0.181896
GO_UBIQUITIN_LIKE_PROTEIN_CONJUGATING_ENZYME_BINDING	-0.108551	0.013014	0.181896
GO_SYNAPTIC_VESICLE_CYTOSKELETAL_TRANSPORT	0.108106	0.0130301	0.181896
GO_MODULATION_BY_VIRUS_OF_HOST_MORPHOLOGY_OR_PHYSIOLOGY	-0.120396	0.0130454	0.181896
GO_PURINE_CONTAINING_COMPOUND_SALVAGE	0.126429	0.0130928	0.181896
GO_REGULATION_OF_VASCULATURE_DEVELOPMENT	0.0787421	0.013114	0.181896
GO_RESPONSE_TO_MINERALOCORTICOID	0.101149	0.0131154	0.181896
GO_MRNA_CIS_SPLICING_VIA_SPLICEOSOME	0.111035	0.0131158	0.181896
GO_PURINE_DEOXYRIBONUCLEOTIDE_METABOLIC_PROCESS	0.13714	0.0132012	0.181982
GO_SYNAPTIC_VESICLE_CYCLE	0.0961564	0.0132434	0.181982
GO_CELL_DEATH_IN_RESPONSE_TO_OXIDATIVE_STRESS	0.101054	0.0132772	0.181982
GO_NEGATIVE_REGULATION_OF_T_CELL_RECEPTOR_SIGNALING_PATHWAY	0.157251	0.0132808	0.181982
GO_MITOCHONDRIAL_ELECTRON_TRANSPORT_CYTOCHROME_C_TO_OXYGEN	0.227476	0.0133342	0.181982
GO_NADP_METABOLIC_PROCESS	0.11091	0.0133522	0.181982
GO_CULLIN_RING_UBIQUITIN_LIGASE_COMPLEX	-0.140023	0.0134322	0.182099
GO_NEGATIVE_REGULATION_OF_DNA_DAMAGE_RESPONSE_SIGNAL_TRANSDUCTION_BY_P53_CLASS_MEDIATOR	0.130013	0.0134376	0.182099
GO_REGULATION_OF_RETINOIC_ACID_RECEPTOR_SIGNALING_PATHWAY	0.0938241	0.0136363	0.183234
GO_NEGATIVE_REGULATION_OF_PROTEIN_MODIFICATION_BY_SMALL_PROTEIN_CONJUGATION_OR_REMOVAL	-0.0973066	0.0136879	0.183234
GO_PIGMENT_BIOSYNTHETIC_PROCESS	0.0960153	0.0137353	0.183234
GO_STEROL_TRANSPORT	0.17303	0.0137583	0.183234
GO_RESPONSE_TO_AXON_INJURY	0.157373	0.0138237	0.183234
GO_LIGAND_GATED_CHANNEL_ACTIVITY	-0.116326	0.0138639	0.183234
GO_REGULATION_OF_NUCLEAR_TRANSCRIBED_MRNA_POLY_A_TAIL_SHORTENING	-0.147721	0.0138913	0.183234
GO_REGULATION_OF_NUCLEAR_TRANSCRIBED_MRNA_CATABOLIC_PROCESS_DEADENYLATION_DEPENDENT_DECAY	-0.147721	0.0138913	0.183234
GO_POSITIVE_REGULATION_OF_CELL_SUBSTRATE_ADHESION	0.0822361	0.0139614	0.183234
GO_O_METHYLTRANSFERASE_ACTIVITY	0.0758497	0.0140477	0.183234
GO_VASODILATION	0.140261	0.0140492	0.183234
GO_CYCLOOXYGENASE_PATHWAY	0.134685	0.0140679	0.183234
GO_BLOOD_VESSEL_ENDOTHELIAL_CELL_MIGRATION	0.182087	0.0140755	0.183234
GO_ACTIVE_TRANSMEMBRANE_TRANSPORTER_ACTIVITY	-0.100533	0.0140832	0.183234
GO_RESPONSE_TO_EXOGENOUS_DSRNA	-0.11622	0.0141689	0.183234
GO_PIGMENT_METABOLIC_PROCESS	0.102678	0.0141888	0.183234
GO_REGULATION_OF_RYANODINE_SENSITIVE_CALCIUM_RELEASE_CHANNEL_ACTIVITY	0.164261	0.014213	0.183234
GO_REGULATION_OF_PROTEIN_ACETYLATION	-0.0764638	0.0142167	0.183234
GO_TOLL_LIKE_RECEPTOR_9_SIGNALING_PATHWAY	-0.151786	0.0143153	0.184003
GO_CELLULAR_RESPONSE_TO_ESTRADIOL_STIMULUS	-0.100478	0.0144516	0.185254
GO_REGULATION_OF_AUTOPHAGY	-0.0718009	0.014726	0.188263
GO_CIS_TRANS_ISOMERASE_ACTIVITY	0.119377	0.014843	0.189248
GO_LYSOSOMAL_TRANSPORT	-0.0755884	0.0150256	0.1908
GO_PENTOSE_PHOSPHATE_SHUNT	0.147934	0.0150588	0.1908
GO_RIBONUCLEOTIDE_CATABOLIC_PROCESS	0.1604	0.0150854	0.1908
GO_CELLULAR_RESPONSE_TO_ESTROGEN_STIMULUS	-0.115831	0.0151395	0.190976
GO_NEGATIVE_REGULATION_OF_ACTIN_FILAMENT_DEPOLYMERIZATION	0.131061	0.0152071	0.191319
GO_NUCLEAR_OUTER_MEMBRANE	0.0990276	0.0152669	0.19149
GO_GOLGI_STACK	-0.0971102	0.0153014	0.19149
GO_ADA2_GCN5_ADA3_TRANSCRIPTION_ACTIVATOR_COMPLEX	-0.170316	0.0154315	0.19261
GO_PROTEIN_UBIQUITINATION_INVOLVED_IN_UBIQUITIN_DEPENDENT_PROTEIN_CATABOLIC_PROCESS	-0.112061	0.0156067	0.194285
GO_NEGATIVE_REGULATION_OF_NUCLEOSIDE_METABOLIC_PROCESS	0.106243	0.0156717	0.194583
GO_PEPTIDYL_SERINE_MODIFICATION	-0.084407	0.015907	0.19699
GO_POSITIVE_REGULATION_OF_EPITHELIAL_CELL_PROLIFERATION	0.0971585	0.015957	0.197093
GO_AMINO_ACID_ACTIVATION	-0.108096	0.0161408	0.197535
GO_UBIQUITIN_LIKE_PROTEIN_CONJUGATING_ENZYME_ACTIVITY	0.178808	0.0162619	0.197535
GO_ORGANIC_HYDROXY_COMPOUND_BIOSYNTHETIC_PROCESS	0.0779556	0.0162692	0.197535
GO_PROTEIN_ACYLATION	-0.095373	0.0162702	0.197535
GO_WHITE_FAT_CELL_DIFFERENTIATION	-0.152792	0.0163015	0.197535
GO_VESICLE_DOCKING	-0.115626	0.0163089	0.197535
GO_POSITIVE_REGULATION_OF_PHOSPHOPROTEIN_PHOSPHATASE_ACTIVITY	0.104172	0.0163789	0.197535
GO_RNA_DESTABILIZATION	-0.172462	0.0164313	0.197535
GO_MORPHOGENESIS_OF_EMBRYONIC_EPITHELIUM	-0.0852358	0.0164324	0.197535
GO_PROTEIN_CATABOLIC_PROCESS	-0.0701137	0.016452	0.197535
GO_REGULATION_OF_LIPID_BIOSYNTHETIC_PROCESS	0.0861952	0.0164961	0.197535
GO_GASTRULATION	-0.0993942	0.0164998	0.197535
GO_AMMONIUM_TRANSMEMBRANE_TRANSPORT	-0.173528	0.016551	0.197535
GO_REGULATION_OF_INTERFERON_ALPHA_PRODUCTION	-0.18115	0.0166242	0.197535
GO_CELLULAR_KETONE_METABOLIC_PROCESS	0.112941	0.016677	0.197535
GO_POSITIVE_REGULATION_OF_INTERFERON_ALPHA_PRODUCTION	-0.170829	0.0166994	0.197535
GO_LIGASE_ACTIVITY	-0.0843165	0.0167103	0.197535
GO_TRANSFERASE_ACTIVITY_TRANSFERRING_PHOSPHORUS_CONTAINING_GROUPS	-0.0655496	0.0167424	0.197535

## Sheet: Table S7
Supplementary Table S7 Differentially enriched GO Terms between FF/HOM and OCT/LMD-TS
GO_Term	log2FC(FF_HOM/OCT_LMD-TS)	P.Value	adj.P.Val
GO_OXIDOREDUCTASE_ACTIVITY_ACTING_ON_A_SULFUR_GROUP_OF_DONORS_DISULFIDE_AS_ACCEPTOR	0.337299	5.3624e-05	0.138251
GO_POLYOL_CATABOLIC_PROCESS	0.225009	9.46196e-05	0.138251
GO_ACTIVATION_OF_PROTEIN_KINASE_B_ACTIVITY	0.409421	0.000138917	0.138251
GO_NBAF_COMPLEX	0.22148	0.000153122	0.138251
GO_FAT_SOLUBLE_VITAMIN_METABOLIC_PROCESS	0.236421	0.00018615	0.138251
GO_PROTEIN_DEACETYLASE_ACTIVITY	0.151156	0.0002037	0.138251
GO_REPRESSING_TRANSCRIPTION_FACTOR_BINDING	0.128215	0.000232768	0.138251
GO_NEGATIVE_REGULATION_OF_EMBRYONIC_DEVELOPMENT	-0.241314	0.000233188	0.138251
GO_INTRINSIC_APOPTOTIC_SIGNALING_PATHWAY_BY_P53_CLASS_MEDIATOR	0.18226	0.000310052	0.146447
GO_RESPONSE_TO_TESTOSTERONE	0.177858	0.000329966	0.146447
GO_PHOSPHOLIPASE_A2_ACTIVITY	0.285908	0.000365464	0.146447
GO_REGULATION_OF_VESICLE_FUSION	-0.142304	0.000370517	0.146447
GO_NEGATIVE_REGULATION_OF_GLUCOSE_IMPORT	0.177295	0.000432658	0.157854
GO_POSITIVE_REGULATION_OF_NIK_NF_KAPPAB_SIGNALING	-0.1871	0.000526266	0.159266
GO_REGULATION_OF_SMOOTHENED_SIGNALING_PATHWAY	-0.269321	0.000574203	0.159266
GO_SYNAPTIC_VESICLE_RECYCLING	0.157855	0.000634518	0.159266
GO_NPBAF_COMPLEX	0.189548	0.000657323	0.159266
GO_POSITIVE_REGULATION_OF_BMP_SIGNALING_PATHWAY	-0.216648	0.000659504	0.159266
GO_GLOBAL_GENOME_NUCLEOTIDE_EXCISION_REPAIR	0.163543	0.000699925	0.159266
GO_NUCLEOSIDE_TRIPHOSPHATE_CATABOLIC_PROCESS	0.235674	0.000704001	0.159266
GO_CELLULAR_RESPONSE_TO_GROWTH_HORMONE_STIMULUS	-0.189755	0.000705162	0.159266
GO_CORECEPTOR_ACTIVITY	-0.187549	0.000776356	0.165573
GO_PHENOL_CONTAINING_COMPOUND_METABOLIC_PROCESS	0.1975	0.00081082	0.165573
GO_COLUMNAR_CUBOIDAL_EPITHELIAL_CELL_DEVELOPMENT	0.122416	0.000837812	0.165573
GO_MRNA_CIS_SPLICING_VIA_SPLICEOSOME	0.170661	0.000890587	0.168962
GO_ATP_DEPENDENT_CHROMATIN_REMODELING	0.168973	0.00100033	0.179904
GO_MRNA_SPLICE_SITE_SELECTION	0.223203	0.00102412	0.179904
GO_NEGATIVE_REGULATION_OF_RESPONSE_TO_OXIDATIVE_STRESS	0.146537	0.00111028	0.182322
GO_CHROMATIN_DISASSEMBLY	0.173249	0.00115813	0.182322
GO_PURINE_DEOXYRIBONUCLEOTIDE_METABOLIC_PROCESS	0.188188	0.0011905	0.182322
GO_RNA_POLYMERASE_II_REPRESSING_TRANSCRIPTION_FACTOR_BINDING	0.152754	0.00125774	0.182322
GO_CARDIAC_SEPTUM_DEVELOPMENT	-0.152208	0.00126405	0.182322
GO_TOLL_LIKE_RECEPTOR_9_SIGNALING_PATHWAY	-0.190731	0.00126853	0.182322
GO_CENTROSOME_LOCALIZATION	0.123927	0.00134447	0.183202
GO_FILOPODIUM_ASSEMBLY	0.226306	0.00139018	0.183202
GO_GAP_JUNCTION	0.184329	0.00142788	0.183202
GO_HYDROLASE_ACTIVITY_ACTING_ON_CARBON_NITROGEN_BUT_NOT_PEPTIDE_BONDS_IN_LINEAR_AMIDES	0.114854	0.00142915	0.183202
GO_C21_STEROID_HORMONE_BIOSYNTHETIC_PROCESS	0.188345	0.00155815	0.185176
GO_LYSOSOME_LOCALIZATION	-0.235855	0.00156897	0.185176
GO_NUCLEOSOMAL_DNA_BINDING	0.183913	0.00159781	0.185176
GO_A_BAND	0.188305	0.00160072	0.185176
GO_RESPONSE_TO_MERCURY_ION	0.208201	0.00165332	0.186708
GO_REGULATION_OF_NIK_NF_KAPPAB_SIGNALING	-0.123383	0.00170203	0.187737
GO_REGULATION_OF_CELL_MATURATION	0.252479	0.00188407	0.193228
GO_EMBRYONIC_CRANIAL_SKELETON_MORPHOGENESIS	-0.179944	0.0018901	0.193228
GO_RECEPTOR_ACTIVATOR_ACTIVITY	-0.178898	0.00190383	0.193228
GO_NEGATIVE_REGULATION_OF_DNA_TEMPLATED_TRANSCRIPTION_ELONGATION	-0.195042	0.00191534	0.193228
GO_ISOMERASE_ACTIVITY	0.108851	0.0019555	0.193228
GO_REGULATION_OF_CATECHOLAMINE_METABOLIC_PROCESS	0.242472	0.0020293	0.194887
GO_POSITIVE_REGULATION_OF_TRANSCRIPTION_INITIATION_FROM_RNA_POLYMERASE_II_PROMOTER	-0.106424	0.00205447	0.194887
GO_MAMMARY_GLAND_EPITHELIUM_DEVELOPMENT	-0.117228	0.00210578	0.195838
GO_NEGATIVE_REGULATION_OF_RESPONSE_TO_REACTIVE_OXYGEN_SPECIES	0.213836	0.00221685	0.198719
GO_REPLACEMENT_OSSIFICATION	-0.167355	0.00228188	0.198719
GO_REGULATION_OF_INTRINSIC_APOPTOTIC_SIGNALING_PATHWAY_IN_RESPONSE_TO_DNA_DAMAGE_BY_P53_CLASS_MEDIATOR	0.176413	0.00232128	0.198719
GO_NUCLEAR_HETEROCHROMATIN	0.156504	0.00237256	0.198719
GO_POSITIVE_REGULATION_OF_DNA_BINDING	0.147545	0.00246581	0.198719
GO_CIS_TRANS_ISOMERASE_ACTIVITY	0.146793	0.00247488	0.198719
GO_CORONARY_VASCULATURE_DEVELOPMENT	-0.139963	0.00247824	0.198719
GO_HOPS_COMPLEX	-0.137199	0.00248122	0.198719
GO_ARTERY_DEVELOPMENT	-0.139185	0.00251384	0.198719

## Sheet: Table S8
Supplementary Table S8 Differentially enriched GO Terms common between FF/HOM vs OCT/LMD-T and FF/HOM vs. OCT/LMD-TS
GO_Term	log2FC(FF_HOM/OCT_LMD-T)	P.Value (FF_HOMvsOCT_LMD-T)	adj.P.Val (FF_HOMvsOCT_LMD-T)	log2FC(FF_HOM/OCT_LMD-TS)	P.Value (FF_HOMvsOCT_LMD-TS)	adj.P.Val (FF_HOMvsOCT_LMD-TS)
GO_FAT_SOLUBLE_VITAMIN_METABOLIC_PROCESS	0.266091	3.3347e-05	0.0790825	0.236421	0.00018615	0.138251
GO_ACTIVATION_OF_PROTEIN_KINASE_B_ACTIVITY	0.350252	0.000149324	0.0798204	0.409421	0.000138917	0.138251
GO_GAP_JUNCTION	0.246819	0.000516444	0.0798204	0.184329	0.00142788	0.183202
GO_INTRINSIC_APOPTOTIC_SIGNALING_PATHWAY_BY_P53_CLASS_MEDIATOR	0.143523	0.00060102	0.0798204	0.18226	0.000310052	0.146447
GO_NBAF_COMPLEX	0.222893	0.000600002	0.0798204	0.22148	0.000153122	0.138251
GO_NEGATIVE_REGULATION_OF_DNA_TEMPLATED_TRANSCRIPTION_ELONGATION	-0.213336	0.000285635	0.0798204	-0.195042	0.00191534	0.193228
GO_NEGATIVE_REGULATION_OF_EMBRYONIC_DEVELOPMENT	-0.183357	0.000516827	0.0798204	-0.241314	0.000233188	0.138251
GO_NEGATIVE_REGULATION_OF_GLUCOSE_IMPORT	0.164069	0.000379805	0.0798204	0.177295	0.000432658	0.157854
GO_NEGATIVE_REGULATION_OF_RESPONSE_TO_OXIDATIVE_STRESS	0.153368	0.000439882	0.0798204	0.146537	0.00111028	0.182322
GO_OXIDOREDUCTASE_ACTIVITY_ACTING_ON_A_SULFUR_GROUP_OF_DONORS_DISULFIDE_AS_ACCEPTOR	0.338741	6.61092e-05	0.0798204	0.337299	5.3624e-05	0.138251
GO_PHOSPHOLIPASE_A2_ACTIVITY	0.320168	0.000179135	0.0798204	0.285908	0.000365464	0.146447
GO_POLYOL_CATABOLIC_PROCESS	0.174711	0.000563776	0.0798204	0.225009	9.46196e-05	0.138251
GO_POSITIVE_REGULATION_OF_TRANSCRIPTION_INITIATION_FROM_RNA_POLYMERASE_II_PROMOTER	-0.193765	0.000307645	0.0798204	-0.106424	0.00205447	0.194887
GO_RESPONSE_TO_TESTOSTERONE	0.159684	0.000627595	0.0798204	0.177858	0.000329966	0.146447
GO_SYNAPTIC_VESICLE_RECYCLING	0.16322	0.00051157	0.0798204	0.157855	0.000634518	0.159266
GO_FILOPODIUM_ASSEMBLY	0.255056	0.000789856	0.0889145	0.226306	0.00139018	0.183202
GO_PHENOL_CONTAINING_COMPOUND_METABOLIC_PROCESS	0.202038	0.00100529	0.0889145	0.1975	0.00081082	0.165573
GO_POSITIVE_REGULATION_OF_NIK_NF_KAPPAB_SIGNALING	-0.181758	0.00109457	0.0889145	-0.1871	0.000526266	0.159266
GO_CENTROSOME_LOCALIZATION	0.138581	0.00126942	0.0987023	0.123927	0.00134447	0.183202
GO_CARDIAC_SEPTUM_DEVELOPMENT	-0.135205	0.00156859	0.103615	-0.152208	0.00126405	0.182322
GO_NPBAF_COMPLEX	0.185211	0.00178961	0.107445	0.189548	0.000657323	0.159266
GO_A_BAND	0.146877	0.00201152	0.116349	0.188305	0.00160072	0.185176
GO_EMBRYONIC_CRANIAL_SKELETON_MORPHOGENESIS	-0.187073	0.00235967	0.120714	-0.179944	0.0018901	0.193228
GO_CHROMATIN_DISASSEMBLY	0.161817	0.0025202	0.121972	0.173249	0.00115813	0.182322
GO_MRNA_SPLICE_SITE_SELECTION	0.184618	0.0030216	0.130311	0.223203	0.00102412	0.179904
GO_REGULATION_OF_VESICLE_FUSION	-0.101561	0.00304967	0.130311	-0.142304	0.000370517	0.146447
GO_REGULATION_OF_SMOOTHENED_SIGNALING_PATHWAY	-0.225758	0.00333692	0.138381	-0.269321	0.000574203	0.159266
GO_NEGATIVE_REGULATION_OF_RESPONSE_TO_REACTIVE_OXYGEN_SPECIES	0.164567	0.00353277	0.138479	0.213836	0.00221685	0.198719
GO_NUCLEOSIDE_TRIPHOSPHATE_CATABOLIC_PROCESS	0.199394	0.00361721	0.139489	0.235674	0.000704001	0.159266
GO_ATP_DEPENDENT_CHROMATIN_REMODELING	0.138592	0.00443951	0.14	0.168973	0.00100033	0.179904
GO_LYSOSOME_LOCALIZATION	-0.210724	0.00413524	0.14	-0.235855	0.00156897	0.185176
GO_GLOBAL_GENOME_NUCLEOTIDE_EXCISION_REPAIR	0.125427	0.00628362	0.148275	0.163543	0.000699925	0.159266
GO_REGULATION_OF_INTRINSIC_APOPTOTIC_SIGNALING_PATHWAY_IN_RESPONSE_TO_DNA_DAMAGE_BY_P53_CLASS_MEDIATOR	0.154875	0.00580018	0.148275	0.176413	0.00232128	0.198719
GO_REPRESSING_TRANSCRIPTION_FACTOR_BINDING	0.0910181	0.00644386	0.149089	0.128215	0.000232768	0.138251
GO_REPLACEMENT_OSSIFICATION	-0.159993	0.0072038	0.152534	-0.167355	0.00228188	0.198719
GO_ISOMERASE_ACTIVITY	0.0870932	0.00743854	0.155056	0.108851	0.0019555	0.193228
GO_REGULATION_OF_CELL_MATURATION	0.152932	0.00762695	0.155204	0.252479	0.00188407	0.193228
GO_HYDROLASE_ACTIVITY_ACTING_ON_CARBON_NITROGEN_BUT_NOT_PEPTIDE_BONDS_IN_LINEAR_AMIDES	0.101292	0.00786302	0.156699	0.114854	0.00142915	0.183202
GO_C21_STEROID_HORMONE_BIOSYNTHETIC_PROCESS	0.131998	0.0080072	0.158278	0.188345	0.00155815	0.185176
GO_POSITIVE_REGULATION_OF_BMP_SIGNALING_PATHWAY	-0.161552	0.00802272	0.158278	-0.216648	0.000659504	0.159266
GO_RNA_POLYMERASE_II_REPRESSING_TRANSCRIPTION_FACTOR_BINDING	0.143829	0.00847373	0.16206	0.152754	0.00125774	0.182322
GO_NUCLEOSOMAL_DNA_BINDING	0.135842	0.00899813	0.16597	0.183913	0.00159781	0.185176
GO_RESPONSE_TO_MERCURY_ION	0.179964	0.00944006	0.167068	0.208201	0.00165332	0.186708
GO_REGULATION_OF_NIK_NF_KAPPAB_SIGNALING	-0.110032	0.00974359	0.167441	-0.123383	0.00170203	0.187737
GO_MAMMARY_GLAND_EPITHELIUM_DEVELOPMENT	-0.105131	0.011154	0.174865	-0.117228	0.00210578	0.195838
GO_CORONARY_VASCULATURE_DEVELOPMENT	-0.126066	0.0113188	0.174869	-0.139963	0.00247824	0.198719
GO_MRNA_CIS_SPLICING_VIA_SPLICEOSOME	0.111035	0.0131158	0.181896	0.170661	0.000890587	0.168962
GO_PURINE_DEOXYRIBONUCLEOTIDE_METABOLIC_PROCESS	0.13714	0.0132012	0.181982	0.188188	0.0011905	0.182322
GO_TOLL_LIKE_RECEPTOR_9_SIGNALING_PATHWAY	-0.151786	0.0143153	0.184003	-0.190731	0.00126853	0.182322
GO_CIS_TRANS_ISOMERASE_ACTIVITY	0.119377	0.014843	0.189248	0.146793	0.00247488	0.198719

## Sheet: Table S9
Supplementary Table S9 Non-significant differentially expressed proteins between OCT/LMD-T and OCT/LMD-TS
Protein Accession	Gene ID	Definition	Gene Name	log2FC(OCT_LMD-TS/OCT_LMD-T)	P.Value	adj.P.Val
88853069	7448	vitronectin(VTN)	VTN	1.48134	0.00285169	0.999855
937500814	5116	pericentrin(PCNT)	PCNT	1.64271	0.00450592	0.999855
93004088	27076	LY6/PLAUR domain containing 3(LYPD3)	LYPD3	2.43509	0.00484597	0.999855
40805862	7165	tumor protein D52 like 2(TPD52L2)	TPD52L2	1.08356	0.00582321	0.999855
1034596784	9785	DEAH-box helicase 38(DHX38)	DHX38	1.89665	0.0059015	0.999855
384081572	27295	PDZ and LIM domain 3(PDLIM3)	PDLIM3	1.20355	0.00876262	0.999855
4557325	348	apolipoprotein E(APOE)	APOE	1.79474	0.0103702	0.999855
767908646	2165	coagulation factor XIII B chain(F13B)	F13B	1.16663	0.012189	0.999855
4502101	301	annexin A1(ANXA1)	ANXA1	1.58944	0.0127729	0.999855
1003701537	59	actin, alpha 2, smooth muscle, aorta(ACTA2)	ACTA2	1.18348	0.0139298	0.999855
767905832	713	complement C1q B chain(C1QB)	C1QB	1.43191	0.0174057	0.999855
530414885	4854	notch 3(NOTCH3)	NOTCH3	1.49999	0.0198467	0.999855
29568111	10398	myosin light chain 9(MYL9)	MYL9	1.2624	0.0201191	0.999855
527317394	79083	melanophilin(MLPH)	MLPH	1.4948	0.0213611	0.999855
1034600137	5176	serpin family F member 1(SERPINF1)	SERPINF1	1.02558	0.0219889	0.999855
527122094	81554	RCC1 like(RCC1L)	RCC1L	1.69992	0.0225784	0.999855
1034633495	4638	myosin light chain kinase(MYLK)	MYLK	1.14438	0.0241947	0.999855
578828590	5531	protein phosphatase 4 catalytic subunit(PPP4C)	PPP4C	1.58321	0.0249243	0.999855
6631085	11080	DnaJ heat shock protein family (Hsp40) member B4(DNAJB4)	DNAJB4	1.28179	0.0252675	0.999855
767989491	1540	CYLD lysine 63 deubiquitinase(CYLD)	CYLD	1.21829	0.0256103	0.999855
525313663	9659	phosphodiesterase 4D interacting protein(PDE4DIP)	PDE4DIP	1.02105	0.0271521	0.999855
295054188	3026	hyaluronan binding protein 2(HABP2)	HABP2	1.87736	0.0283098	0.999855
5901944	11117	elastin microfibril interfacer 1(EMILIN1)	EMILIN1	1.26131	0.0299931	0.999855
767943661	83699	SH3 domain binding glutamate rich protein like 2(SH3BGRL2)	SH3BGRL2	1.22204	0.0300334	0.999855
1034643648	140890	splicing regulatory glutamic acid and lysine rich protein 1(SREK1)	SREK1	1.47919	0.0302303	0.999855
16306532	1009	cadherin 11(CDH11)	CDH11	1.15488	0.0318099	0.999855
62548854	9529	BCL2 associated athanogene 5(BAG5)	BAG5	1.04829	0.0321966	0.999855
23111005	4239	microfibrillar associated protein 4(MFAP4)	MFAP4	2.00338	0.0324899	0.999855
153266822	220	aldehyde dehydrogenase 1 family member A3(ALDH1A3)	ALDH1A3	1.54641	0.0325894	0.999855
73858568	710	serpin family G member 1(SERPING1)	SERPING1	1.30829	0.0335618	0.999855
21361499	26168	SUMO1/sentrin/SMT3 specific peptidase 3(SENP3)	SENP3	1.35729	0.0338479	0.999855
530379299	4064	CD180 molecule(CD180)	CD180	1.45579	0.0343319	0.999855
4507467	7045	transforming growth factor beta induced(TGFBI)	TGFBI	1.01639	0.0343417	0.999855
1034587302	5265	serpin family A member 1(SERPINA1)	SERPINA1	1.83011	0.0348766	0.999855
530375762	1370	carboxypeptidase N subunit 2(CPN2)	CPN2	1.66691	0.0358928	0.999855
530393925	5532	protein phosphatase 3 catalytic subunit beta(PPP3CB)	PPP3CB	1.25166	0.0364458	0.999855
47086495	388552	biogenesis of lysosomal organelles complex 1 subunit 3(BLOC1S3)	BLOC1S3	1.0599	0.03681	0.999855
205277441	6906	serpin family A member 7(SERPINA7)	SERPINA7	1.7442	0.0373659	0.999855
520975339	4715	NADH:ubiquinone oxidoreductase subunit B9(NDUFB9)	NDUFB9	1.01608	0.0374217	0.999855
190358526	54785	BLOC-1 related complex subunit 6(BORCS6)	BORCS6	1.77811	0.0375669	0.999855
767909684	55103	Ral GEF with PH domain and SH3 binding motif 2(RALGPS2)	RALGPS2	-1.46436	0.038229	0.999855
21361091	7345	ubiquitin C-terminal hydrolase L1(UCHL1)	UCHL1	1.19491	0.0387822	0.999855
411147393	23609	makorin ring finger protein 2(MKRN2)	MKRN2	1.09187	0.0391978	0.999855
320118911	30008	EGF containing fibulin like extracellular matrix protein 2(EFEMP2)	EFEMP2	1.00585	0.0392017	0.999855
19743803	10516	fibulin 5(FBLN5)	FBLN5	1.91715	0.0392632	0.999855
1034594466	29904	eukaryotic elongation factor 2 kinase(EEF2K)	EEF2K	1.91692	0.0394363	0.999855
41393602	716	complement C1s(C1S)	C1S	1.04425	0.0399085	0.999855
4506687	6209	ribosomal protein S15(RPS15)	RPS15	-1.0359	0.0403313	0.999855
60498978	84034	elastin microfibril interfacer 2(EMILIN2)	EMILIN2	1.27708	0.0407088	0.999855
19923973	115207	potassium channel tetramerization domain containing 12(KCTD12)	KCTD12	1.00529	0.0409509	0.999855
1034640694	56898	3-hydroxybutyrate dehydrogenase, type 2(BDH2)	BDH2	1.36018	0.0411119	0.999855
6912236	23452	angiopoietin like 2(ANGPTL2)	ANGPTL2	1.08525	0.0415142	0.999855
325651886	4907	5'-nucleotidase ecto(NT5E)	NT5E	1.16814	0.0415638	0.999855
339275807	5360	phospholipid transfer protein(PLTP)	PLTP	1.40148	0.0416502	0.999855
5453950	5525	protein phosphatase 2 regulatory subunit B'alpha(PPP2R5A)	PPP2R5A	-1.08156	0.0419556	0.999855
4502133	325	amyloid P component, serum(APCS)	APCS	1.48396	0.0420485	0.999855
188536092	1687	DFNA5, deafness associated tumor suppressor(DFNA5)	DFNA5	1.16397	0.042859	0.999855
4503057	1410	crystallin alpha B(CRYAB)	CRYAB	1.63836	0.0431073	0.999855
86788015	2202	EGF containing fibulin like extracellular matrix protein 1(EFEMP1)	EFEMP1	1.1876	0.0436395	0.999855
379642611	79901	cytochrome b reductase 1(CYBRD1)	CYBRD1	1.0428	0.0460823	0.999855
767995394	57409	MIF4G domain containing(MIF4GD)	MIF4GD	1.76246	0.0461201	0.999855
71773110	337	apolipoprotein A4(APOA4)	APOA4	1.9578	0.0465887	0.999855
8922511	55168	mitochondrial ribosomal protein S18A(MRPS18A)	MRPS18A	-1.56379	0.0479392	0.999855
225903437	2932	glycogen synthase kinase 3 beta(GSK3B)	GSK3B	-1.2982	0.0483109	0.999855
33356174	5411	pinin, desmosome associated protein(PNN)	PNN	1.25262	0.0490577	0.999855

## Sheet: Table S10
Supplementary Table S10 Non-significant differentially enriched GO Terms between OCT/LMD-T and OCT/LMD-TS
GO_Term	log2FC(OCT_LMD-TS/OCT_LMD-T)	P.Value	adj.P.Val
GO_ANCHORED_COMPONENT_OF_MEMBRANE	0.136103	0.00071705	0.978823
GO_PROTEIN_LIPID_COMPLEX_BINDING	0.165259	0.000927834	0.978823
GO_NEGATIVE_REGULATION_OF_PLATELET_ACTIVATION	0.131307	0.00168968	0.978823
GO_REGULATION_OF_CHOLESTEROL_EFFLUX	0.231877	0.00211895	0.978823
GO_EPITHELIAL_CELL_DIFFERENTIATION_INVOLVED_IN_KIDNEY_DEVELOPMENT	0.185955	0.00217297	0.978823
GO_HIGH_DENSITY_LIPOPROTEIN_PARTICLE_REMODELING	0.309851	0.00250349	0.978823
GO_RESPONSE_TO_AXON_INJURY	0.105793	0.00268369	0.978823
GO_DEVELOPMENTAL_CELL_GROWTH	0.0943915	0.00313088	0.978823
GO_APOPTOTIC_PROCESS_INVOLVED_IN_DEVELOPMENT	0.122348	0.00361241	0.978823
GO_POSITIVE_REGULATION_OF_CATION_CHANNEL_ACTIVITY	0.117045	0.00395715	0.978823
GO_POSITIVE_REGULATION_OF_CATION_TRANSMEMBRANE_TRANSPORT	0.0799634	0.00468363	0.978823
GO_VASODILATION	0.167421	0.00482213	0.978823
GO_REGULATION_OF_PLASMA_LIPOPROTEIN_PARTICLE_LEVELS	0.169261	0.00488357	0.978823
GO_SARCOLEMMA	0.0697624	0.00583393	0.978823
GO_POSITIVE_REGULATION_OF_CHOLESTEROL_EFFLUX	0.238895	0.00589121	0.978823
GO_NEGATIVE_REGULATION_OF_BIOMINERAL_TISSUE_DEVELOPMENT	0.127744	0.0059167	0.978823
GO_REGULATION_OF_GENE_SILENCING	-0.0746625	0.00600144	0.978823
GO_PROTEIN_LIPID_COMPLEX_SUBUNIT_ORGANIZATION	0.1852	0.00618769	0.978823
GO_POSITIVE_REGULATION_OF_CALCIUM_ION_TRANSPORT_INTO_CYTOSOL	0.130685	0.00649219	0.978823
GO_NEGATIVE_REGULATION_OF_MRNA_SPLICING_VIA_SPLICEOSOME	-0.104544	0.00662004	0.978823
GO_RESPONSE_TO_MAGNESIUM_ION	0.122824	0.00681023	0.978823
GO_REGULATION_OF_ENDOTHELIAL_CELL_PROLIFERATION	0.0759781	0.00685544	0.978823
GO_NEURON_PROJECTION_EXTENSION	0.0878498	0.00779201	0.978823
GO_CALCIUM_ION_BINDING	0.0676795	0.00806092	0.978823
GO_MRNA_3_UTR_BINDING	-0.0824676	0.00820808	0.978823
GO_CARDIAC_MUSCLE_CELL_DIFFERENTIATION	0.0746934	0.00839915	0.978823
GO_RECEPTOR_ACTIVATOR_ACTIVITY	0.128644	0.00883672	0.978823
GO_ANCHORED_COMPONENT_OF_PLASMA_MEMBRANE	0.176111	0.00907779	0.978823
GO_MACROMOLECULAR_COMPLEX_REMODELING	0.29547	0.00928002	0.978823
GO_REGULATION_OF_MRNA_SPLICING_VIA_SPLICEOSOME	-0.0857577	0.00944445	0.978823
GO_NEGATIVE_REGULATION_OF_VASCULATURE_DEVELOPMENT	0.104295	0.00973592	0.978823
GO_POSITIVE_REGULATION_OF_CALCIUM_ION_TRANSMEMBRANE_TRANSPORT	0.0863796	0.0104961	0.978823
GO_CARDIAC_CELL_DEVELOPMENT	0.0857908	0.0106759	0.978823
GO_SPROUTING_ANGIOGENESIS	0.131643	0.0116575	0.978823
GO_PHOSPHATIDYLCHOLINE_BINDING	0.132015	0.0117666	0.978823
GO_QUATERNARY_AMMONIUM_GROUP_BINDING	0.132015	0.0117666	0.978823
GO_WNT_SIGNALING_PATHWAY_CALCIUM_MODULATING_PATHWAY	0.0687451	0.0118086	0.978823
GO_PROTEIN_LOCALIZATION_TO_CELL_SURFACE	0.0894048	0.0119014	0.978823
GO_REGULATION_OF_VASCULATURE_DEVELOPMENT	0.0759192	0.0119554	0.978823
GO_POSITIVE_REGULATION_OF_VACUOLAR_TRANSPORT	0.0850784	0.0121534	0.978823
GO_RENAL_SYSTEM_VASCULATURE_DEVELOPMENT	0.159713	0.0121999	0.978823
GO_LAMININ_BINDING	0.0985774	0.0122369	0.978823
GO_REGULATION_OF_FATTY_ACID_BIOSYNTHETIC_PROCESS	0.11676	0.0128779	0.978823
GO_CYTOPLASMIC_STRESS_GRANULE	-0.0997299	0.0129357	0.978823
GO_NUCLEAR_HETEROCHROMATIN	-0.101152	0.0130048	0.978823
GO_BASEMENT_MEMBRANE	0.13037	0.0130284	0.978823
GO_REGULATION_OF_RECEPTOR_BIOSYNTHETIC_PROCESS	-0.0940153	0.0136521	0.978823
GO_AMMONIUM_ION_BINDING	0.125857	0.0142419	0.978823
GO_POSITIVE_REGULATION_OF_RELEASE_OF_SEQUESTERED_CALCIUM_ION_INTO_CYTOSOL	0.118811	0.0144247	0.978823
GO_POLY_A_BINDING	-0.102728	0.0144358	0.978823
GO_CELL_MATRIX_ADHESION	0.0831017	0.0145231	0.978823
GO_REGULATION_OF_RENAL_SYSTEM_PROCESS	0.207932	0.0149884	0.978823
GO_CYTOPLASMIC_TRANSLATIONAL_INITIATION	-0.086773	0.0151004	0.978823
GO_CELL_SUBSTRATE_ADHESION	0.0819017	0.0153534	0.978823
GO_HEPARAN_SULFATE_PROTEOGLYCAN_BINDING	0.11421	0.0161218	0.978823
GO_RNA_MODIFICATION	-0.0637754	0.0163211	0.978823
GO_POSITIVE_REGULATION_OF_CALCIUM_ION_TRANSPORT	0.0766391	0.0166869	0.978823
GO_ARTERY_MORPHOGENESIS	0.127595	0.0167871	0.978823
GO_GLOMERULUS_DEVELOPMENT	0.164873	0.0170068	0.978823
GO_PLATELET_ALPHA_GRANULE_LUMEN	0.163484	0.0170525	0.978823
GO_SMOOTH_MUSCLE_TISSUE_DEVELOPMENT	0.128378	0.0176549	0.978823
GO_SMOOTH_MUSCLE_CONTRACTION	0.158971	0.0182761	0.978823
GO_PROTEIN_LIPID_COMPLEX_ASSEMBLY	0.160508	0.0184985	0.978823
GO_PEPTIDYL_CYSTEINE_MODIFICATION	-0.103245	0.0187698	0.978823
GO_METALLOENDOPEPTIDASE_INHIBITOR_ACTIVITY	0.150503	0.0189203	0.978823
GO_BLOC_COMPLEX	0.0946012	0.0196027	0.978823
GO_REGULATION_OF_MRNA_METABOLIC_PROCESS	-0.065098	0.0198199	0.978823
GO_NEGATIVE_REGULATION_OF_CELLULAR_RESPONSE_TO_GROWTH_FACTOR_STIMULUS	0.0573894	0.019856	0.978823
GO_ENDOCYTIC_VESICLE_LUMEN	0.163354	0.0199305	0.978823
GO_EXTRACELLULAR_FIBRIL_ORGANIZATION	0.126498	0.0204133	0.978823
GO_POST_EMBRYONIC_MORPHOGENESIS	0.130334	0.020539	0.978823
GO_AXON_EXTENSION	0.108463	0.0206758	0.978823
GO_ARTERY_DEVELOPMENT	0.0858217	0.0207799	0.978823
GO_REGULATION_OF_STEROL_TRANSPORT	0.152677	0.0213833	0.978823
GO_AU_RICH_ELEMENT_BINDING	-0.0729907	0.0215954	0.978823
GO_G_PROTEIN_COUPLED_RECEPTOR_SIGNALING_PATHWAY_COUPLED_TO_CYCLIC_NUCLEOTIDE_SECOND_MESSENGER	0.0965253	0.0219009	0.978823
GO_TERPENOID_METABOLIC_PROCESS	0.0977694	0.0219338	0.978823
GO_POLY_PYRIMIDINE_TRACT_BINDING	-0.0897509	0.0222583	0.978823
GO_POSITIVE_REGULATION_OF_FATTY_ACID_BIOSYNTHETIC_PROCESS	0.18954	0.0227535	0.978823
GO_AXON_REGENERATION	0.127621	0.0229481	0.978823
GO_STEROL_HOMEOSTASIS	0.140687	0.0232568	0.978823
GO_NEGATIVE_REGULATION_OF_PROTEIN_AUTOPHOSPHORYLATION	0.0895279	0.0234759	0.978823
GO_POSITIVE_REGULATION_OF_RESPONSE_TO_DNA_DAMAGE_STIMULUS	-0.0684214	0.0235084	0.978823
GO_NEGATIVE_REGULATION_OF_HUMORAL_IMMUNE_RESPONSE	0.15139	0.0235262	0.978823
GO_HOMOTYPIC_CELL_CELL_ADHESION	0.0664735	0.0236864	0.978823
GO_MRNA_BINDING	-0.0553696	0.023696	0.978823
GO_FIBRONECTIN_BINDING	0.0830949	0.0239535	0.978823
GO_PROTEASE_BINDING	0.0545147	0.0246723	0.978823
GO_NEGATIVE_REGULATION_OF_WOUND_HEALING	0.14826	0.0247593	0.978823
GO_POSITIVE_REGULATION_OF_NFAT_PROTEIN_IMPORT_INTO_NUCLEUS	0.104641	0.0247667	0.978823
GO_NEGATIVE_REGULATION_OF_PROTEIN_ACTIVATION_CASCADE	0.190514	0.0248613	0.978823
GO_PLASMA_MEMBRANE_RAFT	0.0796615	0.025906	0.978823
GO_CARDIOCYTE_DIFFERENTIATION	0.0584336	0.0260245	0.978823
GO_ISOPRENOID_METABOLIC_PROCESS	0.073434	0.0261477	0.978823
GO_POLY_PURINE_TRACT_BINDING	-0.0862866	0.0264316	0.978823
GO_POSITIVE_REGULATION_OF_STEROL_TRANSPORT	0.156843	0.0269041	0.978823
GO_POSITIVE_REGULATION_OF_MRNA_METABOLIC_PROCESS	-0.0719853	0.0269071	0.978823
GO_CONTRACTILE_FIBER	0.0617142	0.0271726	0.978823
GO_NEPHRON_DEVELOPMENT	0.108703	0.0273339	0.978823
GO_ADA2_GCN5_ADA3_TRANSCRIPTION_ACTIVATOR_COMPLEX	-0.0783732	0.0275689	0.978823
GO_NEGATIVE_REGULATION_OF_TRANSFORMING_GROWTH_FACTOR_BETA_RECEPTOR_SIGNALING_PATHWAY	0.0573564	0.0275707	0.978823
GO_REGULATION_OF_EPITHELIAL_CELL_PROLIFERATION	0.051657	0.0277046	0.978823
GO_POSITIVE_REGULATION_OF_VASCULATURE_DEVELOPMENT	0.0828486	0.0277152	0.978823
GO_NEGATIVE_REGULATION_OF_ENDOTHELIAL_CELL_PROLIFERATION	0.0988335	0.0277758	0.978823
GO_NEGATIVE_REGULATION_OF_COAGULATION	0.178075	0.0278845	0.978823
GO_I_BAND	0.0597157	0.0279682	0.978823
GO_NEGATIVE_REGULATION_OF_TELOMERE_MAINTENANCE_VIA_TELOMERE_LENGTHENING	-0.0925322	0.0281341	0.978823
GO_REGULATION_OF_RNA_SPLICING	-0.0737033	0.0282075	0.978823
GO_MACROMOLECULE_METHYLATION	-0.0536362	0.0283827	0.978823
GO_POSITIVE_REGULATION_OF_ENDOTHELIAL_CELL_PROLIFERATION	0.0722349	0.0285898	0.978823
GO_EXTRACELLULAR_MATRIX	0.111114	0.0286487	0.978823
GO_EXTRACELLULAR_MATRIX_COMPONENT	0.12466	0.0290029	0.978823
GO_REGULATION_OF_CENTRIOLE_REPLICATION	-0.105824	0.0290878	0.978823
GO_HSP70_PROTEIN_BINDING	-0.0679928	0.029277	0.978823
GO_POLYUBIQUITIN_BINDING	-0.0556925	0.0293324	0.978823
GO_DNA_DAMAGE_RESPONSE_DETECTION_OF_DNA_DAMAGE	-0.0505527	0.0297585	0.978823
GO_ENDODEOXYRIBONUCLEASE_ACTIVITY	-0.070189	0.0299539	0.978823
GO_PROTEOGLYCAN_BINDING	0.09549	0.0301672	0.978823
GO_INORGANIC_ION_IMPORT_INTO_CELL	0.129322	0.0303885	0.978823
GO_REGULATION_OF_CATION_CHANNEL_ACTIVITY	0.0829739	0.0304294	0.978823
GO_COPPER_ION_BINDING	0.0980861	0.0305347	0.978823
GO_BLOC_1_COMPLEX	0.0960756	0.0306937	0.978823
GO_REGULATION_OF_WOUND_HEALING	0.112889	0.0307918	0.978823
GO_CELL_JUNCTION_ASSEMBLY	0.0604784	0.0308066	0.978823
GO_VESICLE_LUMEN	0.148371	0.0310805	0.978823
GO_ASTROCYTE_DEVELOPMENT	0.130418	0.0313428	0.978823
GO_PRONUCLEUS	-0.125126	0.0315322	0.978823
GO_DOPAMINE_RECEPTOR_BINDING	0.0697758	0.0315782	0.978823
GO_PLATELET_AGGREGATION	0.0995499	0.0317429	0.978823
GO_REGULATION_OF_ALTERNATIVE_MRNA_SPLICING_VIA_SPLICEOSOME	-0.0702898	0.0318448	0.978823
GO_REGULATION_OF_RELEASE_OF_SEQUESTERED_CALCIUM_ION_INTO_CYTOSOL_BY_SARCOPLASMIC_RETICULUM	0.0805429	0.0321917	0.978823
GO_RECEPTOR_MEDIATED_ENDOCYTOSIS	0.0634436	0.0325331	0.978823
GO_PROTEIN_K63_LINKED_DEUBIQUITINATION	-0.0974263	0.0325611	0.978823
GO_SINGLE_STRANDED_RNA_BINDING	-0.0744714	0.0326775	0.978823
GO_NEURON_PROJECTION_REGENERATION	0.161876	0.032926	0.978823
GO_CYTOSOLIC_SMALL_RIBOSOMAL_SUBUNIT	-0.0776431	0.0332534	0.978823
GO_REGULATION_OF_ENDOCRINE_PROCESS	0.0691975	0.0338091	0.978823
GO_TRANSFERASE_ACTIVITY_TRANSFERRING_ACYL_GROUPS_OTHER_THAN_AMINO_ACYL_GROUPS	-0.0502125	0.0341277	0.978823
GO_PROTEINACEOUS_EXTRACELLULAR_MATRIX	0.108931	0.0343037	0.978823
GO_LIPASE_INHIBITOR_ACTIVITY	0.110865	0.0344108	0.978823
GO_PIGMENT_GRANULE_ORGANIZATION	0.0662773	0.0345201	0.978823
GO_REGULATION_OF_PROTEIN_ACETYLATION	-0.0492178	0.0346829	0.978823
GO_OXIDOREDUCTASE_ACTIVITY_OXIDIZING_METAL_IONS	0.141995	0.0347521	0.978823
GO_NEGATIVE_REGULATION_OF_PROTEIN_MATURATION	0.121266	0.0351436	0.978823
GO_POSITIVE_REGULATION_OF_TRANSCRIPTION_INITIATION_FROM_RNA_POLYMERASE_II_PROMOTER	-0.0873409	0.0351689	0.978823
GO_REGULATION_OF_LONG_TERM_NEURONAL_SYNAPTIC_PLASTICITY	0.105477	0.0352467	0.978823
GO_RNA_METHYLTRANSFERASE_ACTIVITY	-0.070502	0.0353702	0.978823
GO_POSITIVE_REGULATION_OF_MRNA_PROCESSING	-0.067777	0.0355754	0.978823
GO_PLASMA_LIPOPROTEIN_PARTICLE_CLEARANCE	0.187656	0.0364909	0.978823
GO_POSITIVE_REGULATION_OF_TUMOR_NECROSIS_FACTOR_SUPERFAMILY_CYTOKINE_PRODUCTION	0.063146	0.0365648	0.978823
GO_CELL_TRAILING_EDGE	0.0994804	0.0368562	0.978823
GO_REGULATION_OF_RNA_POLYMERASE_II_TRANSCRIPTIONAL_PREINITIATION_COMPLEX_ASSEMBLY	-0.0859616	0.0372916	0.978823
GO_REGULATION_OF_TRANSCRIPTION_INITIATION_FROM_RNA_POLYMERASE_II_PROMOTER	-0.0859616	0.0372916	0.978823
GO_CELL_SUBSTRATE_JUNCTION_ASSEMBLY	0.103357	0.0374761	0.978823
GO_SECRETORY_GRANULE_LUMEN	0.150407	0.0375818	0.978823
GO_POSITIVE_REGULATION_OF_CHROMATIN_MODIFICATION	-0.0507434	0.03761	0.978823
GO_NEGATIVE_REGULATION_OF_ENDOTHELIAL_CELL_MIGRATION	0.0993741	0.0376803	0.978823
GO_CARBOXY_TERMINAL_DOMAIN_PROTEIN_KINASE_COMPLEX	-0.0983838	0.0377893	0.978823
GO_POSITIVE_REGULATION_OF_MRNA_SPLICING_VIA_SPLICEOSOME	-0.0975107	0.03785	0.978823
GO_PROTEIN_ALKYLATION	-0.0537483	0.0385062	0.978823
GO_TRANSFORMING_GROWTH_FACTOR_BETA_BINDING	0.104986	0.0385671	0.978823
GO_NUCLEAR_CYCLIN_DEPENDENT_PROTEIN_KINASE_HOLOENZYME_COMPLEX	-0.122934	0.0391285	0.978823
GO_POSITIVE_REGULATION_OF_CHROMOSOME_SEGREGATION	-0.0837888	0.0393595	0.978823
GO_POSITIVE_REGULATION_OF_SUBSTRATE_ADHESION_DEPENDENT_CELL_SPREADING	0.0620239	0.0396906	0.978823
GO_TBP_CLASS_PROTEIN_BINDING	-0.08286	0.0398078	0.978823
GO_POSITIVE_REGULATION_OF_FATTY_ACID_METABOLIC_PROCESS	0.0999798	0.0404121	0.978823
GO_REGULATION_OF_CHROMOSOME_ORGANIZATION	-0.0495676	0.0404455	0.978823
GO_POSITIVE_REGULATION_OF_WOUND_HEALING	0.127231	0.0406485	0.978823
GO_REGULATION_OF_SYNAPTIC_PLASTICITY	0.0576129	0.0406744	0.978823
GO_DNA_CATABOLIC_PROCESS	-0.0606864	0.0408505	0.978823
GO_EUCHROMATIN	-0.0885643	0.041003	0.978823
GO_CELL_JUNCTION_ORGANIZATION	0.0489265	0.0411368	0.978823
GO_REGULATION_OF_ENDOTHELIAL_CELL_APOPTOTIC_PROCESS	0.094091	0.0411647	0.978823
GO_PATTERNING_OF_BLOOD_VESSELS	0.0894753	0.0411813	0.978823
GO_PRIMARY_ALCOHOL_METABOLIC_PROCESS	0.0820191	0.0412249	0.978823
GO_MEMBRANE_RAFT_ORGANIZATION	0.0768074	0.0413778	0.978823
GO_S_ADENOSYLHOMOCYSTEINE_METABOLIC_PROCESS	-0.0878024	0.0414062	0.978823
GO_POSITIVE_REGULATION_OF_CHROMOSOME_ORGANIZATION	-0.0529036	0.0415946	0.978823
GO_RETROGRADE_VESICLE_MEDIATED_TRANSPORT_GOLGI_TO_ER	-0.0603764	0.0418451	0.978823
GO_INTRINSIC_APOPTOTIC_SIGNALING_PATHWAY_IN_RESPONSE_TO_ENDOPLASMIC_RETICULUM_STRESS	-0.0562422	0.0420703	0.978823
GO_FERROUS_IRON_BINDING	0.0935283	0.04209	0.978823
GO_POSITIVE_REGULATION_OF_CELLULAR_AMINE_METABOLIC_PROCESS	-0.0785526	0.0423085	0.978823
GO_REGULATION_OF_PROTEIN_PHOSPHATASE_TYPE_2A_ACTIVITY	-0.0625211	0.0428997	0.978823
GO_REGULATION_OF_RYANODINE_SENSITIVE_CALCIUM_RELEASE_CHANNEL_ACTIVITY	0.0706398	0.0430119	0.978823
GO_POSITIVE_REGULATION_OF_CELL_SUBSTRATE_ADHESION	0.0513262	0.0431838	0.978823
GO_REGULATION_OF_PROTEIN_AUTOPHOSPHORYLATION	0.0620449	0.0432285	0.978823
GO_REGULATION_OF_NEURON_MIGRATION	-0.0721461	0.0438609	0.978823
GO_RIBONUCLEOPROTEIN_COMPLEX_DISASSEMBLY	-0.0901193	0.044032	0.978823
GO_REGULATION_OF_SYNAPSE_STRUCTURE_OR_ACTIVITY	0.0577318	0.0440988	0.978823
GO_DYNEIN_COMPLEX	0.0626732	0.0442265	0.978823
GO_EXTRACELLULAR_MATRIX_BINDING	0.0897733	0.0445405	0.978823
GO_INSULIN_RECEPTOR_SUBSTRATE_BINDING	-0.0683251	0.0449025	0.978823
GO_BLOOD_VESSEL_MORPHOGENESIS	0.0588498	0.0453526	0.978823
GO_BRANCHING_MORPHOGENESIS_OF_AN_EPITHELIAL_TUBE	0.0514919	0.0458408	0.978823
GO_REGULATION_OF_MEMBRANE_PROTEIN_ECTODOMAIN_PROTEOLYSIS	0.0772932	0.0462789	0.978823
GO_NEGATIVE_REGULATION_OF_CELLULAR_AMIDE_METABOLIC_PROCESS	-0.046617	0.0465069	0.978823
GO_EXECUTION_PHASE_OF_APOPTOSIS	-0.0514209	0.0468053	0.978823
GO_CELLULAR_RESPONSE_TO_ESTRADIOL_STIMULUS	-0.0707082	0.04681	0.978823
GO_NEGATIVE_REGULATION_OF_RNA_SPLICING	-0.0708992	0.0472058	0.978823
GO_COPPER_ION_TRANSPORT	0.0912786	0.0473781	0.978823
GO_EXTRINSIC_COMPONENT_OF_PLASMA_MEMBRANE	0.0470277	0.0474549	0.978823
GO_PLATELET_ALPHA_GRANULE	0.129397	0.0480002	0.978823
GO_POSITIVE_REGULATION_OF_HISTONE_METHYLATION	-0.0786118	0.0481151	0.978823
GO_LIPOPROTEIN_PARTICLE_RECEPTOR_BINDING	0.0643253	0.0483665	0.978823
GO_REGULATION_OF_COAGULATION	0.127832	0.0484383	0.978823
GO_DEVELOPMENTAL_GROWTH_INVOLVED_IN_MORPHOGENESIS	0.0500564	0.0487203	0.978823
GO_TRIGLYCERIDE_CATABOLIC_PROCESS	0.231164	0.0487354	0.978823
GO_LIPID_TRANSPORTER_ACTIVITY	0.0777289	0.0488725	0.978823
GO_SULFUR_COMPOUND_BINDING	0.0574176	0.048882	0.978823
GO_APOPTOTIC_NUCLEAR_CHANGES	-0.0493755	0.0491421	0.978823
GO_NEURON_PROJECTION_MEMBRANE	0.12469	0.0491813	0.978823
GO_POSITIVE_REGULATION_OF_CALCIUM_ION_IMPORT	0.086418	0.0495418	0.978823
GO_MUSCLE_SYSTEM_PROCESS	0.0452661	0.0496739	0.978823

[truncated: 3 more sheets: Table S11, Table S12, Table S13]
